# Supplementary material for: Systematic review of potential developmental and reproductive toxicity of microplastics
Source: Toxicol Sci. 2025 Aug 5;207(2):289–305. doi: 10.1093/toxsci/kfaf108 (PMC12469196; doi:10.1093/toxsci/kfaf108)
Supplement: kfaf108_Supplementary_Data [file kfaf108_supplementary_data.zip]

Archive with 2 entries (1 files):
- kfaf108_Supplementary_Data/
- kfaf108_Supplementary_Data/toxsci-25-0254-File006.xlsx
