# Supplementary material for: Systematic review of potential developmental and reproductive toxicity of microplastics
Source: Toxicol Sci. 2025 Aug 5;207(2):289–305. doi: 10.1093/toxsci/kfaf108 (PMC12469196; doi:10.1093/toxsci/kfaf108)
Supplement: kfaf108_Supplementary_Data [file kfaf108_supplementary_data.zip › kfaf108_Supplementary_Data/toxsci-25-0254-File006.xlsx]

## Sheet: ST1. QAQC criteria + OHAT map
	Supplemental Table 1. Tabular depiction of all NMP-TSAT criteria mapped to specific NTP OHAT metrics. Additional context on fit-for-purpose revisions is provided along with related prompting questions.
	NMP-TSAT			NTP OHAT
	Assessment Category	Criteria	Scoring Guide	RoB Metric	Fit-for-purpose revisions based on NMP-TSAT scoring guide concepts	Prompting questions developed for guidance
	A. Particle characterization	A1. Particle Size	0 - not reported 1 - Reported, but limited to average size as obtained from a supplier 2 - Reported, with specific information on particle size variance	8a - Confidence in test agent/particle characterization1	Metric 8a2 considered whether the particle characteristics of the MPs were independently verified with adequate methods.	How were the size and morphology of the MPs determined, and what specific equipment was used for these measurements? What specific instruments and parameters were used for the characterization of MPs (e.g., SEM, FTIR, Zetasizer)?
		A2. Particle Shape	0 - not reported 1 - Reported, but limited to average shape as obtained from a suppler 2 - Reported, with verification provided using high resolution digital images	8a - Confidence in test agent/particle characterization1	Metric 8a considered whether the particle characteristics of the MPs were independently verified with adequate methods.	How was the shape of the MPs determined, and what specific equipment and methods were used for these measures? What specific instruments and parameters were used for the characterization of MPs (e.g., SEM, FTIR, Zetasizer)?
		A3. Polymer Type	0 - not reported 1. Reported, but limited to composition obtained from supplier 2. Reported, with verification using FTIR, Raman or other applicable approach	8a - Confidence in test agent/particle characterization1	Metric 8a considered whether the particle characteristics of the MPs were independently verified with adequate methods.	How was the composition of the MPs determined, and what specific equipment and methods were used for these measures? What specific instruments and parameters were used for the characterization of MPs (e.g., SEM, FTIR, Zetasizer)?
		A4. Source of Particles	0 - not reported 1. Reported, but limited to name of supplier/manufacturer 2. Reported, with specific details related to how the particles were produced	8a - Confidence in test agent/particle characterization	Metric 8a considered whether the particle source was reported, with specific details related to how the particles were produced and any information on form of material, vehicles, impurities, or other trace materials.	What was the source of the MPs, and were any supplier specifications provided?
		A5. Particle surface chemistry	0 - not reported 1. Reported, but limited to information obtained from supplier 2. Reported, with verification of the particle surface chemistry properties, such as charge, hyrophobicity, etc. in the test medium	8a - Confidence in test agent/particle characterization	Metric 8a considered whether the particle characteristics of the MPs were independently verified with adequate methods.	Was the surface chemistry of the MPs characterized? If so, what methods were used, and what were the findings?
		A6. Chemical purity	0 - not reported 1. Reported, but limited to information obtained from supplier. No steps taken to clean particles or to remove chemical impurities, such as surfactants, stabilisers, emulsifiers, etc. 2. Reported, with verification and/or evidence to demonstrate that particles appropriately cleaned	8a - Confidence in test agent/particle characterization	Metric 8a considered whether the chemical purity of the material was reported or independently assessed in any capacity.	Was there any information provided regarding the chemical purity of the PS-MPs?
		A7. Microbial contamination	0 - not reported 1. Reported as potentially present/absent. No steps taken to verify or remove 2. Reported, with verification of the presence or absence of endotoxin.	8a - Confidence in test agent/particle characterization	Metric 8a considered whether microbial contamination or sterility was considered or independently assessed in any capacity.	Did the study address the potential for microbial contamination in the MPs? If so, what methods were used to ensure contamination-free particles?
	B. Experimental design	B1. Particle concentration units	0 - not reported 1. reported, but limited to a single metric, such as mass/volume or number/volume 2. Reported with details provided for both mass/volume and number/volume	8a - Confidence in test agent/particle characterization	Metric 8a considered whether the concentration in terms of m/v or particle #/volume were reported or independently measured/verified in any capacity.	How was the concentration of MPs reported, and in what units (e.g., mass/volume, number/volume)?
		B2. Particle stability	0 - only nominal concentration reported 1. Studies that provide limited (qualitative/semi-quantitative) information supporting particle stability within the test medium as assessed by the evaluator. 2. Studies that measure and verify particle stability within the test medium, inlcuding details of aggregation kinetics and/or high resolution digital images, or other method assessed as appropriate b…	8a - Confidence in test agent/particle characterization	Metric 8a considered whether particle stability in the administered test material (i.e., not the unprepared stock material) was evaluated or considered. This factor must be reported by the study authors in order to acheive a 'probably low' or 'definitely low' RoB.	How was the stability of the MPs in the test solution assessed, and were there any observations of particle aggregation? Was the zeta potential of the PS-MPs measured? What were the reported values, and how do they relate to particle stability?
		B3. Test medium/vehicle	0 - not reported 1. Partial inclusion of information, such as when more than one test condition is used. 2. Does the study report the test medium or vehicle used to dose MPs?	5a, 5b - Identical and appropriate experimental factors	Metric 5b3 considered reporting and validity of factors of the experimental model such as the vehicle (in addition to the feeding and housing of test animals).	Is the test substance vehicle identified and appropriate for the experimental model? Were the control animals sham-treated or otherwise handled identically to the treatment groups?
		B4. Administered dose/concentration	0 - not reported 1. Nominal test doses or concentrations are reported in the exposure media, with dilution factors. 2. Test doses or concentrations in the exposure media, with dilution factors are reported, which are verified analytically, i.e. represent the actual dose or concentration.	8b - Confidence in exposure characterization	Metric 8 was subdivided into 8a and 8b to account for the specific challenges of exposure characterization for particles in comparison to conventional chemicals. Metric 8b considered whether the actual concentrations of the MPs were verified in the administered test material.	How were the actual concentrations of PS-MPs in the drinking water verified, and were these measurements repeated periodically? Was water consumption by the rats measured, and if so, how was this data used to estimate the actual MP dose each animal received? Were the rats housed individually or in groups during the study, and how might this have affected the equal treatment of the animals?
		B5. Homogeneity of exposure	0 - not reported 1. Limited information pertaining to the homogeneity of the exposure dose is reported and which is defined as insufficient with explanation by the evaluator. Aqueous/intratacheal/intrapertioneal solutions of MPs administered need to be representative of well-mixed or dispersed in solutions, dietary exposure requires evidence of uniform distribution throughout the food item, data …	8b - Confidence in exposure characterization	Metric 8b considered whether evidence was provided by authors that the MPs in the administered test material were distributed evenly.	Did authors report method to acheive homogeneity of solution? How was the duration and intensity of ultrasound treatment standardized across different preparations of the PS-MPs stock solution? Were any tests conducted to assess the stability and homogeneity of the PS-MPs in the drinking water over the exposure period? How did authors ensure that all animals received the intended dose of micropla…
		B6. Administration route	0 - not reported 1. Limited Specifications reported on how test particles were administered to test animals and which is defined as being insufficient with explanation by the evaluator. Examples include: - dilution of the test item in diet, in vehicle, solvent, - total volume applied by gavage, - preparation of aerosol or atmospheres in inhalation studies, - handling of animals under treatment (e…	8b - Confidence in exposure characterization	Studies not reporting the route of administration were excluded during inclusion screening due to the inability to determine whether it was oral, dermal, or inhalational exposure. Metric 8b further considered whether the research team provided specific information related to the administration of the test material such as stability in solution.	How frequently were the PS-MPs stock solutions prepared, and were the same preparation protocols followed each time?
		B7. Test species	0 - not reported 1. Limited information reported related to the test species, such as name, age, sex, body weight and information on the strain of the test animals and which is defined as insufficient with explanation by the evaluator. 2. All details related to the test species, such as name, age, sex, body weight and information on the strain of the test animals is reported. At the commencement …	N/A - Component of construct validity	The test species and related information is used to assess the construct validity (rather than internal validity) and is not considered by the OHAT tool.
		B8. Feeding/housing conditions	0 - not reported 1. Limited information reported regarding the specifications of the feeding and housing of test animals and which is defined as insufficient by the evaluator with explanation. 2. Satisfatory description of the specifications reported regarding the feeding and housing of test animals	5a, 5b - Identical and appropriate experimental factors	Metrics 5a and 5b assess whether feeding and housing conditions are reported adequately. While it is not expected to be common, authors should report phytoestrogen content of feed (OECD 443) to obtain highest reliability for developmental and reproduction outcomes.	Were the same non-treatment-related conditions (e.g., housing, light cycle, humidity) applied to both control and treatment groups? Assume yes if not reported Does it appear that the experimental conditions (other than exposure) differ between study groups? Are the environmental factors (e.g., light-dark cycle, humidity, temperature, bedding) described in detail? Is the diet provided to the anima…
		B9. Sample size	0 - not reported 1. Number of individuals per test group reported. Depending on the animal model used and experimental design the sample size is defined as insufficient by the evaluator with explanation. 2. Satisfactory reporting of the numbers of individuals per test group reported. As a guide the repeat-dose OECD 408 requires at least 20 animals (ten female and ten male) should be used at each …	9 - Confidence in the outcome assessment	Metric 9 guidance was adapted to include an explicit consideration for sample size to ensure that studies were evaluated according to gold standard test methods (e.g., OECD 408) with sufficient statistical power to accurately interpret results.	Were statistical power analyses conducted to justify the sample sizes? Were the numbers of animals used and the statistical methods applied clearly reported for each outcome?
		B10. Frequency and duration of exposure	0 - not reported 1. Insufficient information reported to fully evaluate the frequency and duration of the exposure, as well as time-points or concerns raised regarding the relevance of the duration of the exposure with evaluator explanation. 2. Satisfactory reporting on the frequency and duration of the exposure, as well as time-points of observations.	8b - Confidence in exposure characterization	Metric 8b considered whether the exposure was consistently administered across treatment groups, which by default requires precise reporting of the frequency and duration of exposure	Is there detailed documentation available that outlines the exact procedures for the preparation, administration, and verification of the PS-MPs solutions?
		B11. Controls	0 - not reported 1. Study includes a negative/vehicle control 2. Study includes the reporting of a particle and/or positive control	N/A - Preliminary quality screening criteria	N/A
		B12. Replicates	0 - not reported 1. Study reports the inclusion of at least 3 replicates/exposure group 2. Study includes the reporting of >10 replicates, consistent with minimum required number for repeat oral dose experiments	9 - Confidence in the outcome assessment	Metric 9 considered sample size and replicates. This fit-for-purpose consideration overlaps with NMP-TSAT criteria B9.	See NMP-TSAT criteria B9
		B13. Confirmation of internal dose	0 - not reported 1. Insufficient information reporting verification that >80% of the nominal concentration is bioavailable supported by evaluator explanation, or that staining is used to identify and quantify particles 2. Verification that >80% of the nominal concentration is bioavailable. Exposure verified and quantified by FTIR or Raman or other appropriate analytical tool	8b - Confidence in exposure characterization	Metric 8b considered whether the exposure was verified by a gold standard method (e.g., FTIR or Raman). Fluorescent labelling was considered to be adequate, but not gold standard, for the purposes of detection and interpretation of bioavailability.	Were any internal dose metrics, such as tissue concentrations of MPs, used to confirm that the intended doses were delivered? Use of fluorescent labelling acceptable, but gold standard is MPs quatified by FTIR or Raman or other appropriate analytical tool.
	C. Applicability for risk assessment	C1. Statistical analysis	0 - not reported 1. Statistical methods should be suitable for the dataset under analysis and the goal of the analysis. In case statistical methods are provided but the evaluator is not able to judge the suitability of the statistical methods, this question should be scored by 1 with explanation. 2. Statistical methods should be suitable for the dataset under analysis and the goal of the analysis.	11 - Appropriate statistical analysis	Metric 11 was adapted to adequately assess the statistical methods. This includes reporting sample units per litter vs per individual when applicable (e.g., developmental endpoints)	Was the statistical methodology clearly reported for all assays and outcomes? Were the criteria for interpreting statistical results explicitly stated and appropriate for each assay or outcome? Was homogeneity of variance (equality of variances) tested before performing ANOVA or other parametric tests? Was the sample size appropriate for each analysis, and was it clearly reported? Were biological…
		C2. Endpoints	0 - not reported or insufficient to assess if endpoint relates to adaptive or adverse effect 1. Sub-organismal level endpoints, such as biomarkers, are used and endpoints sufficient to assess response as either adaptive or adverse effect at higher level of biological organization 2. Individual level effects, such as growth or reproduction, are reported, or sub-organismal level endpoints obtained …	N/A - External validity	N/A
		C3. Dose-response relationship	0 - not reported or uses ≤2 exposure concentrations 1. Dose-response relationships based on ≥3 exposure concentrations with a concentration range ≥ 3x, excluding the control. 2. Dose-response relationships based on ≥3 exposure concentrations with a concentration range ≥3x, excluding the control. Is there a concentration (or other particle descriptor) dependent response? Score '2' if reasonable ex…	N/A - External validity	N/A
		C4. Concentration range	0 - concentration range much greater than the range of environmentally relevant concentrations. 1. Unable to demonstrate environmentally relevant concentration range, supported with arguments. 2. Concentration range is reported to be consistent with environmentally relevant concentrations.	N/A - External validity	N/A
		C5. Effect Thresholds	0 - not reported 1. Effect thresholds reported as NOEC/NOAEL, LOEC, or when no error data are provided. Alternatively, if no thresholds reported, the study provides access to raw data to enable threshold values to be derived. A descending sequence of dose levels should demonstrate a dose-related response and a NOAEL at the lowest dose level 2. Effect threshold concentrations, accompanied with est…	N/A - External validity	N/A
		C6. Test particle relevance	0 - not reported or only limited to a single type of particle and single property 1. The diversity of the particles is limited to assessing only one or two properties, such as looking at different particle sizes, shapes, surface charge or densities of the same polymer or comparing between two different polymers of same properties. 2. Studies that use multiple types of particles and combinations o…	N/A - External validity	N/A
	1 Preliminary quality screening criteria requires reporting of these elements at a minimum. Additional validity considerations incorporated into RoB domain metrics.
	2 Metric 8 was subdivided into 8a and 8b to account for the specific challenges of particle characterization in comparison to conventional chemicals.
	3 Metric 5 was subdivided into 5a and 5b to reflect the need for interpretation of appropriate experimental factors such as the vehicle, environmental factors, and feeding of test animals. Metric 5b emphasized reporting of particular experimental factors needed to determine potential variability in the animal response to exposure (e.g., single housing of animals where warranted)

## Sheet: ST2. RoB guidance
Supplemental Table 2. Revised NTP OHAT + NMP-TSAT RoB guidance for reviewers
NMP + OHAT revised questions	Prompting questions	Definitely Low (++)	Probably Low (+)	Probably High (-) or NR (-)	Definitely High (--)
1 - [Selection Bias] Was administered dose or exposure level adequately randomized?	Do authors report randomization? Do authors report method of randomization?	There is direct evidence that animals were allocated to any study group including controls using a method with a random component, AND there is direct evidence that the study used a concurrent control group as an indication that randomization covered all study groups. Note: Acceptable methods of randomization include: referring to a random number table, using a computer random number generator, c…	There is indirect evidence that animals were allocated to any study group including controls using a method with a random component (i.e., authors state that allocation was random, without description of the method used), AND there is direct or indirect evidence that the study used a concurrent control group as an indication that randomization covered all study groups, OR it is deemed that alloca…	There is indirect evidence that animals were allocated to study groups using a method with a non-random component, OR there is indirect evidence that there was a lack of a concurrent control group, OR there is insufficient information provided about how subjects were allocated to study groups (record “NR” as basis for answer). Note: Non-random allocation methods may be systematic, but have the po…	There is direct evidence that animals were allocated to study groups using a non-random method including judgment of the investigator, the results of a laboratory test or a series of tests (Higgins and Green 2011), OR there is direct evidence that there was a lack of a concurrent control group, indicating that randomization did not cover all study groups.
2 - [Selection Bias] Was allocation to study groups adequately concealed?	Did researchers know what group animals were assigned to during allocation?	There is direct evidence that at the time of assigning study groups the research personnel did not know what group animals were allocated to, and it is unlikely that they could have broken the blinding of allocation until after assignment was complete and irrevocable. Acceptable methods used to ensure allocation concealment include sequentially numbered treatment containers of identical appearanc…	There is indirect evidence that at the time of assigning study groups the research personnel did not know what group animals were allocated to and it is unlikely that they could have broken the blinding of allocation until after assignment was complete and irrevocable, OR it is deemed that lack of adequate allocation concealment would not appreciably bias results.	There is indirect evidence that at the time of assigning study groups it was possible for the research personnel to know what group animals were allocated to, or it is likely that they could have broken the blinding of allocation before assignment was complete and irrevocable, OHAT Risk of Bias Tool (January 2015) OR there is insufficient information provided about allocation to study groups (rec…	There is direct evidence that at the time of assigning study groups it was possible for the research personnel to know what group animals were allocated to, or it is likely that they could have broken the blinding of allocation before assignment was complete and irrevocable.
5a - [Performance Bias] Were experimental conditions identical across study groups?	Is the same vehicle used for the control and experimental animals? (To confidently respond 'yes' to this question, one must know the form of the stock material (e.g., solution with known solvent)) Were the same non-treatment-related conditions (e.g., housing, light cycle, humidity) applied to both control and treatment groups? Assume yes if not reported Does it appear that the experimental condit…	There is direct evidence that same vehicle was used in control and experimental animals, AND there is direct evidence that non-treatment-related experimental conditions were identical across study groups (i.e., the study report explicitly provides this level of detail)	There is indirect evidence that the same vehicle was used in control and experimental animals, OR it is deemed that the vehicle used would not appreciably bias results. AND as described above, identical non-treatment-related experimental conditions are assumed if authors did not report differences in housing or husbandry	There is indirect evidence that the vehicle differed between control and experimental animals, OR authors did not report the vehicle used (record “NR” as basis for answer), OR there is indirect evidence that non-treatment-related experimental conditions were not comparable between study groups.	There is direct evidence from the study report that control animals were untreated, or treated with a different vehicle than experimental animals, OR there is direct evidence that non-treatment-related experimental conditions were not comparable between study groups.
5b - [Performance Bias] Were experimental factors such as vehicle, feed, and housing appropriate for the experimental model? Consider: - test substance vehicle - feeding and housing of test animals	Are the environmental factors (e.g., light-dark cycle, humidity, temperature, bedding) described in detail? Is the diet provided to the animals adequately described, including specific content like phytoestrogen levels? Were the details regarding the co-housing of males and females or isolation practices reported? Is there a consistent vehicle used across all experimental groups, including contro…	Test substance vehicle is adequately identified and appropriate for the experimental model AND satisfatory description of the specifications reported regarding the feeding and housing of test animals; for studies involving reproductive and endocrine-specific endpoints the diets should conform to OECD 443 test guidelines (authors indicate diet is low in phytoestrogens) AND environmental factors (s…	Test substance vehicle is adequately identified and appropriate for the experimental model AND satisfactory description of feed provided to test animals (this may not include description of phytoestrogen content) AND environmental factors and housing conditions are reported	There is indirect evidence from the study report that the test substance vehicle, feeding, or housing conditions are not appropriate for the experimental model OR authors do not describe the vehicle, diet, environmental factors or housing of animals (record “NR” as basis for answer)	There direct evidence from the study report that test substance vehicle is not appropriate for the experimental model OR feeding and housing conditions are not appropriate for the experimental model (e.g., author's description of feed indicates high levels of phytoestrogens based on stated composition) OR environmental factors are not appropriate for the experimental model
6 - [Performance Bias] Were the research personnel and human subjects blinded to the study group during the study and outcome assessments?	Could research personnel reasonably identify what study group they were evaluating during the study? Could research personnel reasonably identify what study group they were evaluating during the outcome assessment?	There is direct evidence that the research personnel were adequately blinded to study group, and it is unlikely that they could have broken the blinding during the study. Methods used to ensure blinding include central allocation; sequentially numbered treatment containers of identical appearance; sequentially numbered animal cages; or equivalent methods. AND There is direct evidence that the out…	There is indirect evidence that the research personnel were adequately blinded to study group, and it is unlikely that they could have broken the blinding during the study, OR it is deemed that lack of adequate blinding during the study would not appreciably bias results. This would include cases where blinding was not possible but research personnel took steps to minimize potential bias, such as…	There is indirect evidence that the research personnel were not adequately blinded to study group, OR there is indirect evidence that it was possible for outcome assessors to infer the study group prior to reporting outcomes without sufficient quality control measures OR there is insufficient information provided about blinding to study group during the study or blinding of outcome assessors (rec…	There is direct evidence that the research personnel were not adequately blinded to study group. OR there is direct evidence for lack of adequate blinding of outcome assessors, including no blinding or incomplete blinding without quality control measures
7 - [Attrition Bias] Were outcome data complete without attrition or exclusion from analysis?	Is there any indication of animal loss during the study? If so, how was it reported? Were there consistent sample sizes reported across different figures and analyses? If not, was an explanation provided for any discrepancies? Did the authors provide a rationale for the exclusion of any animals from the analysis? How did the study handle missing data or incomplete endpoint analysis? Where applica…	There is direct evidence that loss of animals was adequately addressed and reasons were documented when animals were removed from a study. Acceptable handling of attrition includes: very little missing outcome data; reasons for missing animals unlikely to be related to outcome (or for survival data, censoring unlikely to be introducing bias); missing outcome data balanced in numbers across study …	There is indirect evidence that loss of animals was adequately addressed and reasons were documented when animals were removed from a study, OR it is deemed that the proportion lost would not appreciably bias results. This would include reports of no statistical differences in characteristics of animals removed from the study from those remaining in the study.	There is indirect evidence that loss of animals was unacceptably large and not adequately addressed, OR there is insufficient information provided about loss of animals (record “NR” as basis for answer).	There is direct evidence that loss of animals was unacceptably large and not adequately addressed. Unacceptable handling of attrition or exclusion includes: reason for loss is likely to be related to true outcome, with either imbalance in numbers or reasons for loss across study groups.
8a -[Detection Bias] Can we be confident in the exposure characterization? Test agent/particle characterization Considerations: - Particle source - Particle surface chemistry - Chemical purity - Microbial contamination - Particle stability - Particle concentration units	What was the source of the MPs, and were any supplier specifications provided? How were the size and morphology of the MPs determined, and what specific equipment was used for these measurements? How was the shape of the MPs determined, and what specific equipment and methods were used for these measures? How was the composition of the MPs determined, and what specific equipment and methods were …	There is direct evidence that the particle characterization (including purity and stability of the test substance and compliance with the treatment, if applicable) was independently characterized and purity confirmed generally as ≥99% for single substance or non-mixture evaluations (see NTP 2006 for example of study effects attributable to impurities of approximately 1%), AND particle source is r…	There is indirect evidence that the exposure (including purity and stability of the test substance and compliance with the treatment, if applicable) was independently characterized and purity confirmed generally as ≥99% (i.e., the supplier of the chemical provides documentation of the purity of the chemical), AND/OR particle source is reported, but limited to name of supplier/manufacturer AND/OR …	There is indirect evidence that the particle characterization (including purity and stability of the test substance and compliance with the treatment, if applicable) was assessed using poorly validated methods OR there is insufficient information provided about the particle characterization (including insufficient information about particle source, particle surface chemistry, chemical purity, mic…	There is direct evidence that the particle characterization (including particle source, particle surface chemistry, chemical purity, microbial contamination, or particle stability of the test substance and compliance with the treatment, if applicable) was assessed using poorly validated methods.
8b - [Detection Bias] Can we be confident in the exposure characterization? Administration of test agent Considerations: - Exposure was consistently administered (same method and time-frame) across treatment groups) - Administered dose/concentration - Homogeneity of exposure - Administration route - Frequency and duration of exposure - Confirmation of internal dose	How were the actual concentrations of MPs in the drinking water verified, and were these measurements repeated periodically? Did authors report method to acheive homogeneity of solution? How was the duration and intensity of ultrasound treatment standardized across different preparations of the MPs stock solution? Were any tests conducted to assess the stability and homogeneity of the MPs in the …	There is direct evidence that exposure was consistently administered (i.e., with the same method and time-frame) across treatment groups AND test doses or concentrations in the exposure media, with dilution factors are reported, which are verified analytically, i.e. represent the actual dose or concentration. AND verification pertaining to the homogeneity of the exposure dosed. Aqueous/intratache…	There is indirect evidence that exposure was consistently administered (i.e., with the same method and time-frame) across treatment groups AND nominal test doses or concentrations are reported in the exposure media, with dilution factors AND limited information pertaining to the homogeneity of the exposure dose is reported and which is defined as sufficient with explanation by the evaluator. Aque…	There is indirect evidence that the exposure was not consistently administered across treatment groups* OR there is insufficient information provided about the validity of the exposure assessment method, but no evidence for concern (record “NR” as basis for answer) OR insufficient information reported to fully evaluate the frequency and duration of the exposure, as well as time-points or concerns…	There is direct evidence that the exposure (including exposure method, timeframe, administered dose/concentration, homogeneity of exposure, administration route, frequency and duration of exposure or confirmation of internal doses, if applicable) was assessed using poorly validated methods.
KEY QUESTION: 9 - [Detection Bias] Can we be confident in the outcome assessment?	Were clinical observations systematically recorded throughout the study? If not, why? If relevant to the study design, did the researchers monitor estrous stage or document estrous stage at time of assessment? Were statistical power analyses conducted to justify the sample sizes? Were the numbers of animals used and the statistical methods applied clearly reported for each outcome? Were subjectiv…	There is direct evidence that the outcome was assessed using well-established methods (the gold standard), including sufficient sample size/replicates per established method for given assays or endpoints; AND assessed at the same length of time after initial exposure in all study groups, AND were assessed with appropriate contextual considerations (e.g., for clinical parameters, biochemical measu…	There is indirect evidence that the outcome was assessed using acceptable methods (i.e., deemed valid and reliable but not the gold standard), AND assessed at the same length of time after initial exposure in all study groups with consideration of contextual elements, OR it is deemed that the outcome assessment methods used would not appreciably bias results,	There is indirect evidence that the outcome assessment method is an insensitive instrument, OR the length of time after initial exposure differed by study group OR appropriate contextual considerations not reported or accounted for.	There is direct evidence that the outcome assessment method is an insensitive instrument, OR direct evidence that insufficient sample size/replicates were not utilized OR the length of time after initial exposure differed by study group OR appropriate contextual considerations were not accounted for.
10 - [Selective Reporting Bias] Were all measured outcomes reported?	Were all specified outcomes reported, including those listed in the methods section? For outcomes that were reported, was the detail sufficient to allow for independent analysis? Were quantitative or qualitative data provided for all treatment groups and key endpoints as mentioned in the methods? Were the methods for assessing each outcome clearly described to ensure reproducibility? Were all rep…	There is direct evidence that all of the study’s measured outcomes (primary and secondary) outlined in the protocol, methods, abstract, and/or introduction (that are relevant for the evaluation) have been reported. This would include outcomes reported with sufficient detail to be included in meta-analysis or fully tabulated during data extraction and analyses had been planned in advance	There is indirect evidence that all of the study’s measured outcomes (primary and secondary) outlined in the protocol, methods, abstract, and/or introduction (that are relevant for the evaluation) have been reported, OR analyses that had not been planned in advance (i.e., retrospective unplanned subgroup analyses) are clearly indicated as such and it is deemed that the unplanned analyses were app…	There is indirect evidence that all of the study’s measured outcomes (primary and secondary) outlined in the protocol, methods, abstract, and/or introduction (that are relevant for the evaluation) have been reported, OR and there is indirect evidence that unplanned analyses were included that may appreciably bias results, OR there is insufficient information provided about selective outcome repor…	There is direct evidence that all of the study’s measured outcomes (primary and secondary) outlined in the protocol, methods, abstract, and/or introduction (that are relevant for the evaluation) have not been reported. In addition to not reporting outcomes, this would include reporting outcomes based on composite score without individual outcome components or outcomes reported using measurements,…
11. [Other Sources of Bias] Were statistical methods appropriate?	Was the statistical methodology clearly reported for all assays and outcomes? Were the criteria for interpreting statistical results explicitly stated and appropriate for each assay or outcome? Was homogeneity of variance (equality of variances) tested before performing ANOVA or other parametric tests? Was the sample size appropriate for each analysis, and was it clearly reported? Were biological…	Statistical methodology reported and appropriate for all assays/outcomes; criteria for interpretting statistics or related measures reported and appropriate for all assays/outcomes. Publications reporting use of statistical analyses requiring normally distributed data (e.g., t-test or ANOVA) also report that the homogeneity of variance was tested or confirmed.	Statistical method reported though approach/conduct may not be most appropriate, robust, or reliable for the given experimental design. This includes publications that report statistical analyses requiring normally distributed data (e.g., t-test or ANOVA) that do not also report that the homogeneity of variance was tested or confirmed.	Indirect evidence that methods may not be reliable or appropriate OR statistical methods not reported (record “NR” as basis for answer),	Statistical methods not employed OR there is direct evidence that statistical methods were not appropriate or reliable

## Sheet: ST3. Review Output
Supplemental Table 3. Citations used in the validation of the search strategy are documented in column G. All reviewed citations and screening decisions for the tiab (column H) and full text (column I) are provided.
Refid	Bibliography	Author	Title	year	Abstract	Search validation reference	Proceed to FT review	Proceed to Critical Appraisal
1	Abd-Wahab, F.,Abdul Guthoos, H. F.,Wan Salim, W. W. A.. Solid-State rGO-PEDOT:PSS Transducing Material for Cost-Effective Enzymatic Sensing. Biosensors (Basel). 2019. 9:#pages#	Abd-Wahab, F.,Abdul Guthoos, H. F.,Wan Salim, W. W. A.	Solid-State rGO-PEDOT:PSS Transducing Material for Cost-Effective Enzymatic Sensing	2019	Performance of a sensing device is dependent on its construction material, especially for components that are directly involved in transporting and translating signals across the device. Understanding the morphology and characteristics of the material components is therefore crucial in the development of any sensing device. This work examines the morphological and electrochemical characteristics …	FALSE	FALSE	FALSE
2	Abdel-Mohsen, A. M.,Jancar, J.,Massoud, D.,Fohlerova, Z.,Elhadidy, H.,Spotz, Z.,Hebeish, A.. Novel chitin/chitosan-glucan wound dressing: Isolation, characterization, antibacterial activity and wound healing properties. Int J Pharm. 2016. 510:86-99	Abdel-Mohsen, A. M.,Jancar, J.,Massoud, D.,Fohlerova, Z.,Elhadidy, H.,Spotz, Z.,Hebeish, A.	Novel chitin/chitosan-glucan wound dressing: Isolation, characterization, antibacterial activity and wound healing properties	2016	Chitin/chitosan-glucan complex (ChCsGC) was isolated from Schizophyllum commune (S. commune) and dissolved for the first time in precooled (-15°C) 8wt.% urea/6wt.% NaOH aqueous solution. Novel nonwoven microfiber mats were fabricated by wet-dry-spinning technique and evaluated the mechanical of fabrics mats and surface morphology. Isolated and nonwoven mat were characterized employing FTIR-ATR, O…	FALSE	FALSE	FALSE
3	Abdelkhaliq, A.,van der Zande, M.,Punt, A.,Helsdingen, R.,Boeren, S.,Vervoort, J. J. M.,Rietjens, Imcm,Bouwmeester, H.. Impact of nanoparticle surface functionalization on the protein corona and cellular adhesion, uptake and transport. J Nanobiotechnology. 2018. 16:70	Abdelkhaliq, A.,van der Zande, M.,Punt, A.,Helsdingen, R.,Boeren, S.,Vervoort, J. J. M.,Rietjens, Imcm,Bouwmeester, H.	Impact of nanoparticle surface functionalization on the protein corona and cellular adhesion, uptake and transport	2018	BACKGROUND: Upon ingestion, nanoparticles can interact with the intestinal epithelial barrier potentially resulting in systemic uptake of nanoparticles. Nanoparticle properties have been described to influence the protein corona formation and subsequent cellular adhesion, uptake and transport. Here, we aimed to study the effects of nanoparticle size and surface chemistry on the protein corona for…	FALSE	FALSE	FALSE
4	Abdulla, A.,Liu, W.,Gholamipour-Shirazi, A.,Sun, J.,Ding, X.. High-Throughput Isolation of Circulating Tumor Cells Using Cascaded Inertial Focusing Microfluidic Channel. Anal Chem. 2018. 90:4397-4405	Abdulla, A.,Liu, W.,Gholamipour-Shirazi, A.,Sun, J.,Ding, X.	High-Throughput Isolation of Circulating Tumor Cells Using Cascaded Inertial Focusing Microfluidic Channel	2018	Circulating tumor cells (CTCs) are rare cells that detach from a primary or metastasis tumor and flow into the bloodstream. Intact and viable tumor cells are needed for genetic characterization of CTCs, new drug development, and other research. Although separation of CTCs using spiral channel with two outlets has been reported, few literature demonstrated simultaneous isolation of different types…	FALSE	FALSE	FALSE
5	Aboussaouira, T.,Gerard, A.,Gerard, H.. Effect of in utero infusion route on lymphocyte distribution in fetal rat tissues. Fetal Diagn Ther. 1998. 13:216-22	Aboussaouira, T.,Gerard, A.,Gerard, H.	Effect of in utero infusion route on lymphocyte distribution in fetal rat tissues	1998	Infusion of cells into the fetus is a new form of intrauterine therapy for several genetic disorders. The effect of in utero infusion routes on labelled lymphocyte distribution in fetal rat organs was investigated. Fetuses, 14-16 days of gestation, were infused in utero with a Hoechst 33342 (bis-benzamide) labelled lymphocyte and FITC-labelled polystyrene bead mixture via four routes: intraperito…	FALSE	FALSE	FALSE
6	Abrams, J. S.,Howe, S. E.,Becerra, N.,Kohli, P.,Konjufca, V.. Immunogenicity of antigen-conjugated biodegradable polydiacetylene liposomes administered mucosally. J Biomed Mater Res A. 2017. 105:557-565	Abrams, J. S.,Howe, S. E.,Becerra, N.,Kohli, P.,Konjufca, V.	Immunogenicity of antigen-conjugated biodegradable polydiacetylene liposomes administered mucosally	2017	In this work, we report a protocol for synthesizing nanosize ovalbumin-functionalized polydiacetylene (PDA) liposomes (LP-Ova). We show that LP-Ova administered per-orally (p.o.) and subcutaneously (s.c.), without the use of adjuvants, induces high serum IgG1 titers. As reported previously using polystyrene nanoparticles (NPs), p.o.-primed mice developed high titers of IgG2c and intestinal IgA fo…	FALSE	FALSE	FALSE
7	Abul-Hajj, Y. J.. Effect of estrogens on beta-hydroxy-beta-methylglutaryl coenzyme A reductase activity and cholesterol levels. Steroids. 1981. 37:601-7	Abul-Hajj, Y. J.	Effect of estrogens on beta-hydroxy-beta-methylglutaryl coenzyme A reductase activity and cholesterol levels	1981	The effect of estrogens on hepatic beta-hydroxy-beta-methylglutaryl coenzyme A reductase activity and cholesterol in serum and liver of ovariectomized rats on normal diet 2% cholestyramine diet or 2% cholesterol diet was investigated. Estrogen administration to ovariectomized rats on normal diet resulted in increased reductase activity and was correlated with decreased serum cholesterol and incre…	FALSE	FALSE	FALSE
8	Acosta-Coley, I.,Duran-Izquierdo, M.,Rodriguez-Cavallo, E.,Mercado-Camargo, J.,Mendez-Cuadro, D.,Olivero-Verbel, J.. Quantification of microplastics along the Caribbean Coastline of Colombia: Pollution profile and biological effects on Caenorhabditis elegans. Mar Pollut Bull. 2019. 146:574-583	Acosta-Coley, I.,Duran-Izquierdo, M.,Rodriguez-Cavallo, E.,Mercado-Camargo, J.,Mendez-Cuadro, D.,Olivero-Verbel, J.	Quantification of microplastics along the Caribbean Coastline of Colombia: Pollution profile and biological effects on Caenorhabditis elegans	2019	The Caribbean Coast of Colombia has a flourishing plastic industry with weak and insufficient waste management policies and practices, leading to plastic pollution along its touristic beaches. In this work, primary and secondary microplastics (MPs) were surveyed at four different locations along the Colombian Caribbean Coast. Primary microplastics, specifically white new plastic pellets, represen…	FALSE	FALSE	FALSE
9	Acuña, R.,González Ceron, M.. [Hypoprothrombinemia and bleeding associated to treatment with cholestyramine (author's transl)]. Rev Med Chil. 1977. 105:27-8	Acuña, R.,González Ceron, M.	[Hypoprothrombinemia and bleeding associated to treatment with cholestyramine (author's transl)]	1977		FALSE	FALSE	FALSE
10	Adomavičiūtė, E.,Stanys, S.,Žilius, M.,Juškaitė, V.,Pavilonis, A.,Briedis, V.. Formation and Biopharmaceutical Characterization of Electrospun PVP Mats with Propolis and Silver Nanoparticles for Fast Releasing Wound Dressing. Biomed Res Int. 2016. 2016:4648287	Adomavičiūtė, E.,Stanys, S.,Žilius, M.,Juškaitė, V.,Pavilonis, A.,Briedis, V.	Formation and Biopharmaceutical Characterization of Electrospun PVP Mats with Propolis and Silver Nanoparticles for Fast Releasing Wound Dressing	2016	Antibacterial, antiviral, antifungal, antioxidant, anti-inflammatory, and anticancer activities of propolis and its ability to stimulate the immune system and promote wound healing make it a proper component for wound dressing materials. Silver nanoparticles are recognized to demonstrate strong antiseptic and antimicrobial activity; thus, it also could be considered in the development of products…	FALSE	FALSE	FALSE
11	Aengenheister, L.,Keevend, K.,Muoth, C.,Schönenberger, R.,Diener, L.,Wick, P.,Buerki-Thurnherr, T.. An advanced human in vitro co-culture model for translocation studies across the placental barrier. Sci Rep. 2018. 8:5388	Aengenheister, L.,Keevend, K.,Muoth, C.,Schönenberger, R.,Diener, L.,Wick, P.,Buerki-Thurnherr, T.	An advanced human in vitro co-culture model for translocation studies across the placental barrier	2018	Although various drugs, environmental pollutants and nanoparticles (NP) can cross the human placental barrier and may harm the developing fetus, knowledge on predictive placental transfer rates and the underlying transport pathways is mostly lacking. Current available in vitro placental transfer models are often inappropriate for translocation studies of macromolecules or NPs and do not consider …	FALSE	FALSE	FALSE
12	Afzelius, B. A.. Interpretation of electron micrographs. Scanning Microsc. 1987. 1:1157-65	Afzelius, B. A.	Interpretation of electron micrographs	1987	Courses in electron microscopical techniques should include training in the active reading of electron micrographs. The student should be made aware of the fact that every micrograph contains a wealth of information, evident and hidden, and that a careful inspection is required to retrieve the information. More time should normally be spent in scrutinizing the micrograph than in its manufacture. …	FALSE	FALSE	FALSE
13	Agamuthu, P.,Mehran, S. B.,Norkhairah, A.,Norkhairiyah, A.. Marine debris: A review of impacts and global initiatives. Waste Manag Res. 2019. 37:987-1002	Agamuthu, P.,Mehran, S. B.,Norkhairah, A.,Norkhairiyah, A.	Marine debris: A review of impacts and global initiatives	2019	Marine debris, defined as any persistent manufactured or processed solid material discarded, disposed of or abandoned in the marine and coastal environment, has been highlighted as a contaminant of global environmental and economic concern. The five main categories of marine debris comprise of plastic, paper, metal, textile, glass and rubber. Plastics is recognised as the major constituent of mar…	FALSE	FALSE	FALSE
14	Agathokleous, E.,Iavicoli, I.,Barceló, D.,Calabrese, E. J.. Ecological risks in a 'plastic' world: A threat to biological diversity?. J Hazard Mater. 2021. 417:126035	Agathokleous, E.,Iavicoli, I.,Barceló, D.,Calabrese, E. J.	Ecological risks in a 'plastic' world: A threat to biological diversity?	2021	Microplastics pollution is predicted to increase in the coming decades, raising concerns about its effects on living organisms. Although the effects of microplastics on individual organisms have been extensively studied, the effects on communities, biological diversity, and ecosystems remain underexplored. This paper reviews the published literature concerning how microplastics affect communities…	FALSE	FALSE	FALSE
15	Ahmed, S.,Okuma, K.,Matsumura, K.. Comparative analysis of the cellular entry of polystyrene and gold nanoparticles using the freeze concentration method. Biomater Sci. 2018. 6:1791-1799	Ahmed, S.,Okuma, K.,Matsumura, K.	Comparative analysis of the cellular entry of polystyrene and gold nanoparticles using the freeze concentration method	2018	Despite advances in nanoparticle delivery, established physical approaches, such as electroporation and sonication, result in cell damage, limiting their practical applications. In this study, we proposed a unique freeze concentration-based technique and evaluated the efficacy of the method using two types of nanoparticles: citrate-capped gold nanoparticles and carboxylated polystyrene nanopartic…	FALSE	FALSE	FALSE
16	Ahn, H. S.,Hwang, J. Y.,Kim, M. S.,Lee, J. Y.,Kim, J. W.,Kim, H. S.,Shin, U. S.,Knowles, J. C.,Kim, H. W.,Hyun, J. K.. Carbon-nanotube-interfaced glass fiber scaffold for regeneration of transected sciatic nerve. Acta Biomater. 2015. 13:324-34	Ahn, H. S.,Hwang, J. Y.,Kim, M. S.,Lee, J. Y.,Kim, J. W.,Kim, H. S.,Shin, U. S.,Knowles, J. C.,Kim, H. W.,Hyun, J. K.	Carbon-nanotube-interfaced glass fiber scaffold for regeneration of transected sciatic nerve	2015	Carbon nanotubes (CNTs), with their unique and unprecedented properties, have become very popular for the repair of tissues, particularly for those requiring electrical stimuli. Whilst most reports have demonstrated in vitro neural cell responses of the CNTs, few studies have been performed on the in vivo efficacy of CNT-interfaced biomaterials in the repair and regeneration of neural tissues. Th…	FALSE	FALSE	FALSE
17	Ainslie, K. M.,Bachelder, E. M.,Borkar, S.,Zahr, A. S.,Sen, A.,Badding, J. V.,Pishko, M. V.. Cell adhesion on nanofibrous polytetrafluoroethylene (nPTFE). Langmuir. 2007. 23:747-54	Ainslie, K. M.,Bachelder, E. M.,Borkar, S.,Zahr, A. S.,Sen, A.,Badding, J. V.,Pishko, M. V.	Cell adhesion on nanofibrous polytetrafluoroethylene (nPTFE)	2007	Here, we described the in vitro biocompatibility of a novel nanostructured surface composed of PTFE as a potential polymer for the prevention of adverse host reactions to implanted devices. The foreign body response is characterized at the tissue-material interface by several layers of macrophages and large multinucleated cells known as foreign body giant cells (FBGC), and a fibrous capsule. The …	FALSE	FALSE	FALSE
18	Akaike, T.,Tobe, S.,Kobayashi, A.,Goto, M.,Kobayashi, K.. Design of hepatocyte-specific extracellular matrices for hybrid artificial liver. Gastroenterol Jpn. 1993. 28 Suppl 4:45-52; discussion 53-6	Akaike, T.,Tobe, S.,Kobayashi, A.,Goto, M.,Kobayashi, K.	Design of hepatocyte-specific extracellular matrices for hybrid artificial liver	1993	For the development of an artificial liver which can assist multiple metabolic functions of liver, the effective cultivation of hepatocytes on substrate as extracellular matrix analogs was examined. Adult rat hepatocytes attached on an asialoglycoprotein model polymer, poly-N-p-vinylbenzyl-D-lactonamide (PLVA), formed anchored multilayer aggregates which had a stable three-dimensional structure w…	FALSE	FALSE	FALSE
19	Aktar, T.,Chen, J.,Ettelaie, R.,Holmes, M.,Henson, B.. Human roughness perception and possible factors effecting roughness sensation. J Texture Stud. 2017. 48:181-192	Aktar, T.,Chen, J.,Ettelaie, R.,Holmes, M.,Henson, B.	Human roughness perception and possible factors effecting roughness sensation	2017	Surface texture sensation is significant for business success, in particular for solid surfaces for most of the materials; including foods. Mechanisms of roughness perception are still unknown, especially under different conditions such as lubricants with varying viscosities, different temperatures, or under different force loads during the observation of the surface. This work aims to determine …	FALSE	FALSE	FALSE
20	Al-Attar, T.,Madihally, S. V.. Targeted cancer treatment using a combination of siRNA-liposomes and resveratrol-electrospun fibers in co-cultures. Int J Pharm. 2019. 569:118599	Al-Attar, T.,Madihally, S. V.	Targeted cancer treatment using a combination of siRNA-liposomes and resveratrol-electrospun fibers in co-cultures	2019	In this study, we evaluated a novel combination of drug delivery devices composed of holo-transferrin conjugated liposomes for siRNA (36 nM) delivery, and electrospun polycaprolactone (PCL)-gelatin (GT) microfibers for resveratrol (40 µM) release. Single- and co-cultures of cancerous K562 cells and human umbilical vein endothelial cells (HUVECs) were used to test the efficacy and targeting over e…	FALSE	FALSE	FALSE
21	Al-Attar, T.,Madihally, S. V.. Recent advances in the combination delivery of drug for leukemia and other cancers. Expert Opin Drug Deliv. 2020. 17:213-223	Al-Attar, T.,Madihally, S. V.	Recent advances in the combination delivery of drug for leukemia and other cancers	2020	Introduction: Combination therapy has been explored for its potential to reduce or eliminate multidrug resistance in treating different types of cancer including leukemia. Nutraceutical, small molecular drugs, and small interfering ribonucleic acid (siRNA) are some of the effective drugs. In order to avoid off-site targeting, reduce the dosage required, and increase the half-life of the drug in t…	FALSE	FALSE	FALSE
22	Al-Jaibachi, R.,Cuthbert, R. N.,Callaghan, A.. Examining effects of ontogenic microplastic transference on Culex mosquito mortality and adult weight. Sci Total Environ. 2019. 651:871-876	Al-Jaibachi, R.,Cuthbert, R. N.,Callaghan, A.	Examining effects of ontogenic microplastic transference on Culex mosquito mortality and adult weight	2019	Microplastics (MPs) continue to proliferate and pollute aquatic and terrestrial environments globally. The impacts of MP pollution on ecosystems and their functioning remain poorly quantified, with most research hitherto focusing on marine ecosystems. There is a paucity of information on the impacts of MPs in freshwater ecosystems, despite the broad range of pathways through which MPs can prolife…	FALSE	FALSE	FALSE
23	Al-Khoury, H.,Espinosa-Cano, E.,Aguilar, M. R.,Román, J. S.,Syrowatka, F.,Schmidt, G.,Groth, T.. Anti-inflammatory Surface Coatings Based on Polyelectrolyte Multilayers of Heparin and Polycationic Nanoparticles of Naproxen-Bearing Polymeric Drugs. Biomacromolecules. 2019. 20:4015-4025	Al-Khoury, H.,Espinosa-Cano, E.,Aguilar, M. R.,Román, J. S.,Syrowatka, F.,Schmidt, G.,Groth, T.	Anti-inflammatory Surface Coatings Based on Polyelectrolyte Multilayers of Heparin and Polycationic Nanoparticles of Naproxen-Bearing Polymeric Drugs	2019	Immune response to biomaterials can produce chronic inflammation and fibrosis leading to implant failure, which is related to the surface properties of the biomaterials. This work describes the preparation and characterization of polyelectrolyte multilayer (PEM) coatings that combine the anti-inflammatory activity of heparin as polyanion with the potential release of Naproxen, a nonsteroidal anti…	FALSE	FALSE	FALSE
24	Al-Wahabi, A.,Ser-Od, T.,Inoue, K.,Nakajima, K.,Matsuzaka, K.,Inoue, T.. Topography enhances Runx2 expression in outgrowing cells from iPS cell-derived embryoid bodies. J Biomed Mater Res B Appl Biomater. 2019. 107:2288-2296	Al-Wahabi, A.,Ser-Od, T.,Inoue, K.,Nakajima, K.,Matsuzaka, K.,Inoue, T.	Topography enhances Runx2 expression in outgrowing cells from iPS cell-derived embryoid bodies	2019	The effect of differing polystyrene substrate topographies on the osteogenic potential of the outgrowing cells (OGCs) formed from mouse-induced pluripotent stem (iPS) cells (miPSCs)-derived embryoid bodies (EBs) was investigated. Polystyrene substrates were sandblasted with 25, 50, and 150 μm aluminum oxide particles to obtain topographies with average Sa values of 0.6, 1.1, and 1.8 μm, respectiv…	FALSE	FALSE	FALSE
25	Alberg, T.,Hansen, J. S.,Lovik, M.,Nygaard, U. C.. Particles influence allergic responses in mice--role of gender and particle size. J Toxicol Environ Health A. 2014. 77:281-92	Alberg, T.,Hansen, J. S.,Lovik, M.,Nygaard, U. C.	Particles influence allergic responses in mice--role of gender and particle size	2014	Epidemiological evidence suggesting that exposure to traffic air pollution may enhance sensitization to common allergens in children is increasing, and animal studies support biological plausibility and causality. The effect of air pollution on respiratory symptoms was suggested to be gender dependent. Previous studies showed that allergy-promoting activity of polystyrene particles (PSP) increase…	FALSE	FALSE	FALSE
26	Alejandre, M. J.,Ramirez, H.,Segovia, J. L.,Garcia-Peregrin, E.. Effect of dietary cholesterol and cholestyramine on developmental pattern of 3-hydroxy-3-methylglutaryl-CoA reductase. Ann Nutr Metab. 1985. 29:111-8	Alejandre, M. J.,Ramirez, H.,Segovia, J. L.,Garcia-Peregrin, E.	Effect of dietary cholesterol and cholestyramine on developmental pattern of 3-hydroxy-3-methylglutaryl-CoA reductase	1985	Supplementation of the diet with 2% cholesterol suppressed the increase observed in the hepatic and intestinal 3-hydroxy-3-methylglutaryl-CoA reductase activity from normally fed chicks during the first days after hatching. Cholestyramine feeding clearly increased both hepatic and intestinal reductase activities. In contrast, brain reductase did not show significant changes by cholesterol or chol…	FALSE	FALSE	FALSE
27	Alessandri, C.,Peverini, F.. [Clinical evaluation of a selective inhibitor of cholesterol synthesis: pravastatin]. Minerva Med. 1992. 83:677-93	Alessandri, C.,Peverini, F.	[Clinical evaluation of a selective inhibitor of cholesterol synthesis: pravastatin]	1992	The recent introduction in clinical practice of a new class of drugs able to reduce the endogenous synthesis of cholesterol has undoubtedly made a noteworthy contribution to the treatment of hypercholesterolaemia which, as is well known, is one of the greatest risk factors in the natural history of atherosclerotic disease and of its cardiovascular complications. A last generation drug belonging t…	FALSE	FALSE	FALSE
28	Alimba, C. G.,Faggio, C.. Microplastics in the marine environment: Current trends in environmental pollution and mechanisms of toxicological profile. Environ Toxicol Pharmacol. 2019. 68:61-74	Alimba, C. G.,Faggio, C.	Microplastics in the marine environment: Current trends in environmental pollution and mechanisms of toxicological profile	2019	The global plastics production has increased from 1.5 million tons in the 1950s to 335 million tons in 2016, with plastics discharged into virtually all components of the environment. Plastics rarely biodegrade but through different processes they fragment into microplastics and nanoplastics, which have been reported as ubiquitous pollutants in all marine environments worldwide. This study is a r…	FALSE	FALSE	FALSE
29	Alimoradi, H.,Greish, K.,Barzegar-Fallah, A.,Alshaibani, L.,Pittalà, V.. Nitric oxide-releasing nanoparticles improve doxorubicin anticancer activity. Int J Nanomedicine. 2018. 13:7771-7787	Alimoradi, H.,Greish, K.,Barzegar-Fallah, A.,Alshaibani, L.,Pittalà, V.	Nitric oxide-releasing nanoparticles improve doxorubicin anticancer activity	2018	PURPOSE: Anticancer drug delivery systems are often limited by hurdles, such as off-target distribution, slow cellular internalization, limited lysosomal escape, and drug resistance. To overcome these limitations, we have developed a stable nitric oxide (NO)-releasing nanoparticle (polystyrene-maleic acid [SMA]-tert-dodecane S-nitrosothiol [tDodSNO]) with the aim of enhancing the anticancer prope…	FALSE	FALSE	FALSE
30	Aljaibachi, R.,Laird, W. B.,Stevens, F.,Callaghan, A.. Impacts of polystyrene microplastics on Daphnia magna: A laboratory and a mesocosm study. Sci Total Environ. 2020. 705:135800	Aljaibachi, R.,Laird, W. B.,Stevens, F.,Callaghan, A.	Impacts of polystyrene microplastics on Daphnia magna: A laboratory and a mesocosm study	2020	Most research into microplastics (MPs) in freshwaters has concentrated on measurements under controlled conditions without any link to the natural environment. Here we studied the effects of a 15 μm polystyrene MP on Daphnia magna survival, growth, and reproduction in the laboratory. We also exposed fifteen 25 L freshwater mesocosms to a high concentration of the same MPs. Five were controls seed…	FALSE	FALSE	FALSE
31	Allignet, J.,Galdbart, J. O.,Morvan, A.,Dyke, K. G. H.,Vaudaux, P.,Aubert, S.,Desplaces, N.,Solh, N. E.. Tracking adhesion factors in Staphylococcus caprae strains responsible for human bone infections following implantation of orthopaedic material. Microbiology (Reading). 1999. 145 ( Pt 8):2033-2042	Allignet, J.,Galdbart, J. O.,Morvan, A.,Dyke, K. G. H.,Vaudaux, P.,Aubert, S.,Desplaces, N.,Solh, N. E.	Tracking adhesion factors in Staphylococcus caprae strains responsible for human bone infections following implantation of orthopaedic material	1999	Ten Staphylococcus caprae strains isolated from four patients and responsible for bone infections following implantation of orthopaedic material were compared to four S. caprae strains collected from milk samples of healthy goats. The following characteristics were investigated: Smal patterns, hybridization patterns with pBA2 (ribotypes), slime production, adhesion to matrix proteins (fibrinogen,…	FALSE	FALSE	FALSE
32	Almeida, M.,Martins, M. A.,Soares, A. M. V.,Cuesta, A.,Oliveira, M.. Polystyrene nanoplastics alter the cytotoxicity of human pharmaceuticals on marine fish cell lines. Environ Toxicol Pharmacol. 2019. 69:57-65	Almeida, M.,Martins, M. A.,Soares, A. M. V.,Cuesta, A.,Oliveira, M.	Polystyrene nanoplastics alter the cytotoxicity of human pharmaceuticals on marine fish cell lines	2019	There is an increasing concern on the consequences of the presence of micro(nano)plastics to marine organisms. The present study aimed to provide information on the effects of polystyrene nanoplastics (PSNPs) to fish cells alone and combined with human pharmaceuticals, other emerging contaminants, using as biological models marine fish cell lines SAF-1 and DLB-1. Cells were exposed for 24 h to 10…	FALSE	FALSE	FALSE
33	Almodóvar, J.,Bacon, S.,Gogolski, J.,Kisiday, J. D.,Kipper, M. J.. Polysaccharide-based polyelectrolyte multilayer surface coatings can enhance mesenchymal stem cell response to adsorbed growth factors. Biomacromolecules. 2010. 11:2629-39	Almodóvar, J.,Bacon, S.,Gogolski, J.,Kisiday, J. D.,Kipper, M. J.	Polysaccharide-based polyelectrolyte multilayer surface coatings can enhance mesenchymal stem cell response to adsorbed growth factors	2010	It is generally accepted that both surface chemistry and biochemical cues affect mesenchymal stem cell (MSC) proliferation and differentiation. Several growth factors that have strong influences on MSC behavior bind to glycosaminoglycans in interactions that affect their stability and their biochemical activity. The goal of this work was to develop polysaccharide-based polyelectrolyte multilayers…	FALSE	FALSE	FALSE
34	Alomar, C.,Deudero, S.. Evidence of microplastic ingestion in the shark Galeus melastomus Rafinesque, 1810 in the continental shelf off the western Mediterranean Sea. Environ Pollut. 2017. 223:223-229	Alomar, C.,Deudero, S.	Evidence of microplastic ingestion in the shark Galeus melastomus Rafinesque, 1810 in the continental shelf off the western Mediterranean Sea	2017	Microplastic (<5 mm) ingestion has been recorded in Galeus melastomus, the blackmouth catshark, around the Balearic Islands. In total 125 individuals were analyzed for microplastic ingestion. Results have shown that 16.80% of the specimens had ingested a mean value of 0.34 ± 0.07 microplastics/individual. Stomach fullness index ranged from 0.86 to 38.89% and regression analyses showed that fuller…	FALSE	FALSE	FALSE
35	Alomar, C.,Deudero, S.,Compa, M.,Guijarro, B.. Exploring the relation between plastic ingestion in species and its presence in seafloor bottoms. Mar Pollut Bull. 2020. 160:111641	Alomar, C.,Deudero, S.,Compa, M.,Guijarro, B.	Exploring the relation between plastic ingestion in species and its presence in seafloor bottoms	2020	In order to have a wider understanding of the impacts of plastics on marine ecosystems, studies should approach different environmental compartments, such as seafloor and biota, at the same time. The aim of this research is to study the relation between microplastic ingestion in species and the amount of seafloor plastics caught in the same bottom trawls hauls of the western Mediterranean Sea to …	FALSE	FALSE	FALSE
36	Alosairi, Y.,Al-Salem, S. M.,Al Ragum, A.. Three-dimensional numerical modelling of transport, fate and distribution of microplastics in the northwestern Arabian/Persian Gulf. Mar Pollut Bull. 2020. 161:111723	Alosairi, Y.,Al-Salem, S. M.,Al Ragum, A.	Three-dimensional numerical modelling of transport, fate and distribution of microplastics in the northwestern Arabian/Persian Gulf	2020	Marine plastic litter has been a major concern over the past decade particularly in semi-enclosed seas such as the Arabian/Persian Gulf, which are likely to impose a relatively higher threat to ecosystem and human health. In this work, we have focused our efforts on the transport features of marine surface microplastics (MPs) in the Gulf. The assessment utilizes a 3D hydrodynamic model of the nor…	FALSE	FALSE	FALSE
37	Alswat, K. A.. Role of Cholestyramine in Refractory Hyperthyroidism: A Case Report and Literature Review. Am J Case Rep. 2015. 16:486-90	Alswat, K. A.	Role of Cholestyramine in Refractory Hyperthyroidism: A Case Report and Literature Review	2015	BACKGROUND: Hyperthyroidism is a common disease that usually responds to the conventional therapy of anti-thyroidal medications (methimazole or PTU) and beta-blocker. Refractory hyperthyroidism is a rare condition in which hyperthyroidism fails to respond to the above therapy. Cholestyramine has been shown to decrease thyroid hormone level when added to the ongoing anti-thyroidal medications. CAS…	FALSE	FALSE	FALSE
38	Álvarez-Suárez, A. S.,Dastager, S. G.,Bogdanchikova, N.,Grande, D.,Pestryakov, A.,García-Ramos, J. C.,Pérez-González, G. L.,Juárez-Moreno, K.,Toledano-Magaña, Y.,Smolentseva, E.,Paz-González, J. A.,Popova, T.,Rachkovskaya, L.,Nimaev, V.,Kotlyarova, A.,Korolev, M.,Letyagin, A.,Villarreal-Gómez, L. J.. Electrospun Fibers and Sorbents as a Possible Basis for Effective Composite Wound Dressings. Micr…	Álvarez-Suárez, A. S.,Dastager, S. G.,Bogdanchikova, N.,Grande, D.,Pestryakov, A.,García-Ramos, J. C.,Pérez-González, G. L.,Juárez-Moreno, K.,Toledano-Magaña, Y.,Smolentseva, E.,Paz-González, J. A.,Popova, T.,Rachkovskaya, L.,Nimaev, V.,Kotlyarova, A.,Korolev, M.,Letyagin, A.,Villarreal-Gómez, L. J.	Electrospun Fibers and Sorbents as a Possible Basis for Effective Composite Wound Dressings	2020	Skin burns and ulcers are considered hard-to-heal wounds due to their high infection risk. For this reason, designing new options for wound dressings is a growing need. The objective of this work is to investigate the properties of poly (ε-caprolactone)/poly (vinyl-pyrrolidone) (PCL/PVP) microfibers produced via electrospinning along with sorbents loaded with Argovit™ silver nanoparticles (Ag-Si/…	FALSE	FALSE	FALSE
39	Alvarez, S. D.,Derfus, A. M.,Schwartz, M. P.,Bhatia, S. N.,Sailor, M. J.. The compatibility of hepatocytes with chemically modified porous silicon with reference to in vitro biosensors. Biomaterials. 2009. 30:26-34	Alvarez, S. D.,Derfus, A. M.,Schwartz, M. P.,Bhatia, S. N.,Sailor, M. J.	The compatibility of hepatocytes with chemically modified porous silicon with reference to in vitro biosensors	2009	Porous Si is a nanostructured material that is of interest for molecular and cell-based biosensing, drug delivery, and tissue engineering applications. Surface chemistry is an important factor determining the stability of porous Si in aqueous media, its affinity for various biomolecular species, and its compatibility with tissues. In this study, the attachment and viability of a primary cell type…	FALSE	FALSE	FALSE
40	Alves-Sampaio, A.,García-Rama, C.,Collazos-Castro, J. E.. Biofunctionalized PEDOT-coated microfibers for the treatment of spinal cord injury. Biomaterials. 2016. 89:98-113	Alves-Sampaio, A.,García-Rama, C.,Collazos-Castro, J. E.	Biofunctionalized PEDOT-coated microfibers for the treatment of spinal cord injury	2016	Poly(3, 4-ethylenedioxythiophene)-coated carbon microfibers (PEDOT-MFs) hold promise for developing advanced neuroprostheses and neural repair devices. We investigated the chronic cellular responses to PEDOT-MFs implanted into the uninjured and the transected rat spinal cord, and compared the effects of polymer surface biofunctionalization with covalently attached polylysine (PLL) or a multimolec…	FALSE	FALSE	FALSE
41	Amano, Y.,Shimada, M.,Miura, S.,Adachi, R.,Tozawa, R.. Effects of a farnesoid X receptor antagonist on hepatic lipid metabolism in primates. Eur J Pharmacol. 2014. 723:108-15	Amano, Y.,Shimada, M.,Miura, S.,Adachi, R.,Tozawa, R.	Effects of a farnesoid X receptor antagonist on hepatic lipid metabolism in primates	2014	We aimed to elucidate the mechanism underlying the anti-dyslipidemic effect of compound-T3, a farnesoid X receptor antagonist, by investigating its effects on hepatic lipid metabolism in non-human primates. We administered lipid-lowering drugs for 7 days to cynomolgus monkeys receiving a high-fat diet, and subsequently measured the levels of lipid parameters in plasma, feces, and hepatic tissue f…	FALSE	FALSE	FALSE
42	Amereh, F.,Babaei, M.,Eslami, A.,Fazelipour, S.,Rafiee, M.. The emerging risk of exposure to nano(micro)plastics on endocrine disturbance and reproductive toxicity: From a hypothetical scenario to a global public health challenge. Environ Pollut. 2020. 261:114158	Amereh, F.,Babaei, M.,Eslami, A.,Fazelipour, S.,Rafiee, M.	The emerging risk of exposure to nano(micro)plastics on endocrine disturbance and reproductive toxicity: From a hypothetical scenario to a global public health challenge	2020	Humans are potentially exposed to nano(micro)plastics, however their interaction with tissues and cells in humans remains largely unknown. This premise is particularly notable with nano-sized plastic particulates, a potentially most pernicious form of plastic pollution. In this study, even in a hypothetical scenario in terms of dose (1, 3, 6 and 10 mg/kg-day) and exposure time (five weeks), the p…	TRUE	TRUE	Particle size does not fit definition
43	Amereh, F.,Eslami, A.,Fazelipour, S.,Rafiee, M.,Zibaii, M. I.,Babaei, M.. Thyroid endocrine status and biochemical stress responses in adult male Wistar rats chronically exposed to pristine polystyrene nanoplastics. Toxicol Res (Camb). 2019. 8:953-963	Amereh, F.,Eslami, A.,Fazelipour, S.,Rafiee, M.,Zibaii, M. I.,Babaei, M.	Thyroid endocrine status and biochemical stress responses in adult male Wistar rats chronically exposed to pristine polystyrene nanoplastics	2019	Toxicity evaluations of micro- or nano-sized plastics in rodent species commonly employed for toxicity analyses based on which risk assessment for humans could be performed are still largely lacking. Given this knowledge gap, the present work was aimed at determining the potential impact of chronic exposure to polystyrene nanoplastics (PS NPs) on the thyroid endocrine status and biochemical stres…	FALSE	TRUE	Particle size does not fit definition
44	Amirian, J.,Lee, S. Y.,Lee, B. T.. Designing of Combined Nano and Microfiber Network by Immobilization of Oxidized Cellulose Nanofiber on Polycaprolactone Fibrous Scaffold. J Biomed Nanotechnol. 2016. 12:1864-75	Amirian, J.,Lee, S. Y.,Lee, B. T.	Designing of Combined Nano and Microfiber Network by Immobilization of Oxidized Cellulose Nanofiber on Polycaprolactone Fibrous Scaffold	2016	In this study, the immobilization of oxidized cellulose nanofiber (OCNF) network on the polycaprolactone (PCL) fibrous scaffold was performed by the aminolysis procedure through electrospinning and layer by layer (LBL) techniques. The morphology of the fibrous scaffold was examined by field emission scanning electron microscopy (FE-SEM), and it indicated that after immobilization of OCNF on PCL, …	FALSE	FALSE	FALSE
45	Amorim, M. J. B.,Lin, S.,Schlich, K.,Navas, J. M.,Brunelli, A.,Neubauer, N.,Vilsmeier, K.,Costa, A. L.,Gondikas, A.,Xia, T.,Galbis, L.,Badetti, E.,Marcomini, A.,Hristozov, D.,Kammer, F. V.,Hund-Rinke, K.,Scott-Fordsmand, J. J.,Nel, A.,Wohlleben, W.. Environmental Impacts by Fragments Released from Nanoenabled Products: A Multiassay, Multimaterial Exploration by the SUN Approach. Environ Sci Techn…	Amorim, M. J. B.,Lin, S.,Schlich, K.,Navas, J. M.,Brunelli, A.,Neubauer, N.,Vilsmeier, K.,Costa, A. L.,Gondikas, A.,Xia, T.,Galbis, L.,Badetti, E.,Marcomini, A.,Hristozov, D.,Kammer, F. V.,Hund-Rinke, K.,Scott-Fordsmand, J. J.,Nel, A.,Wohlleben, W.	Environmental Impacts by Fragments Released from Nanoenabled Products: A Multiassay, Multimaterial Exploration by the SUN Approach	2018	Nanoenabled products (NEPs) have numerous outdoor uses in construction, transportation or consumer scenarios, and there is evidence that their fragments are released in the environment at low rates. We hypothesized that the lower surface availability of NEPs fragment reduced their environmental effects with respect to pristine nanomaterials. This hypothesis was explored by testing fragments gener…	FALSE	FALSE	FALSE
46	Amstein, C. F.,Hartman, P. A.. Adaptation of plastic surfaces for tissue culture by glow discharge. J Clin Microbiol. 1975. 2:46-54	Amstein, C. F.,Hartman, P. A.	Adaptation of plastic surfaces for tissue culture by glow discharge	1975	Plastic petri dishes and microtitration plates were electrically charged by a glow discharge unit installed in a vacuum evaporator. Charged and uncharged plates, as well as plates commercially treated for tissue culture, were inoculated with Vero and BHK-21 cell lines; secondary cultures of monkey kidney, chicken lung, canine kidney, and embryonic bovine kidney; and primary chicken embryo fibrobl…	FALSE	FALSE	FALSE
47	Andersen, T.,Andersen, J. R.,Tvede, M.,Franzmann, M. B.. Collagenous colitis: are bacterial cytotoxins responsible?. Am J Gastroenterol. 1993. 88:375-7	Andersen, T.,Andersen, J. R.,Tvede, M.,Franzmann, M. B.	Collagenous colitis: are bacterial cytotoxins responsible?	1993	In a case of collagenous colitis, cholestyramine treatment resulted in symptomatic and histological normalization. After discontinuation of cholestyramine, collagenous colitis relapsed. At this time fecal cytotoxic activity was demonstrated in McCoy cell lines. Symptoms, histologic changes, and cytotoxicity disappeared when cholestyramine treatment was reinstituted. We hypothesize that a bacteria…	FALSE	FALSE	FALSE
48	Anderson, M. J.,Champaneria, S.,Swenarchuk, L. E.. Synaptic differentiation can be evoked by polymer microbeads that mimic localized pericellular proteolysis by removing proteins from adjacent surfaces. Dev Biol. 1991. 147:464-79	Anderson, M. J.,Champaneria, S.,Swenarchuk, L. E.	Synaptic differentiation can be evoked by polymer microbeads that mimic localized pericellular proteolysis by removing proteins from adjacent surfaces	1991	Synaptic differentiation is normally "induced" by regulatory signals that are exchanged only at close contacts between neurites and their predetermined target cells. These signals can, however, be mimicked by contact of either cell with some kinds of polymer microbeads. To find what bead action is responsible for this mimicry, we compared the effects of active and inert microbeads on Xenopus musc…	FALSE	FALSE	FALSE
49	Anderson, R. A.,Feathergill, K.,Diao, X.,Cooper, M.,Kirkpatrick, R.,Spear, P.,Waller, D. P.,Chany, C.,Doncel, G. F.,Herold, B.,Zaneveld, L. J.. Evaluation of poly(styrene-4-sulfonate) as a preventive agent for conception and sexually transmitted diseases. J Androl. 2000. 21:862-75	Anderson, R. A.,Feathergill, K.,Diao, X.,Cooper, M.,Kirkpatrick, R.,Spear, P.,Waller, D. P.,Chany, C.,Doncel, G. F.,Herold, B.,Zaneveld, L. J.	Evaluation of poly(styrene-4-sulfonate) as a preventive agent for conception and sexually transmitted diseases	2000	A commercial preparation of a sodium polystyrene sulfonate (designated as N-PSS; its molecular weight is 500000 daltons) was tested as an inhibitor of sperm function and as a preventive agent for conception and the transmission of sexually transmitted diseases. The polymer is an irreversible inhibitor of hyaluronidase and acrosin; its IC50 values are 5.7 microg/mL and 0.5 microg/mL, for hyaluroni…	FALSE	FALSE	FALSE
50	Ando, Y.,Inoue, M.,Araki, S.,Morino, Y.. Inhibition of carrageenin-induced paw edema by a superoxide dismutase derivative that circulates bound to albumin. Biochim Biophys Acta. 1991. 1073:374-9	Ando, Y.,Inoue, M.,Araki, S.,Morino, Y.	Inhibition of carrageenin-induced paw edema by a superoxide dismutase derivative that circulates bound to albumin	1991	Although the possible involvement of superoxide radical and its metabolite(s) in the pathogenesis of various types of edema have been suggested, direct evidence supporting this concept is lacking. Since intravenously administered Cu2+Zn2(+)-type superoxide dismutase (SOD) rapidly disappeared from the circulation with a half-life of 4 min, the enzyme could not be used to test whether superoxide ra…	FALSE	FALSE	FALSE
51	Andrade Luz, I.,Pereira, T.,Catorze, N.. Thyroid storm: a case of haemodynamic failure promptly reversed by aggressive medical therapy with antithyroid agents and steroid pulse. BMJ Case Rep. 2018. 11:#pages#	Andrade Luz, I.,Pereira, T.,Catorze, N.	Thyroid storm: a case of haemodynamic failure promptly reversed by aggressive medical therapy with antithyroid agents and steroid pulse	2018	Hyperthyroidism is a common metabolic disorder, although its presentation as an endocrine emergency called thyroid storm is rare. Here we review a case of a thyroid storm as the initial presentation of thyrotoxicosis, with multiple organ failure and haemodynamic collapse due to low-output cardiac dysfunction. Quick intervention with aggressive antithyroid therapy, including steroid pulse, and sup…	FALSE	FALSE	FALSE
52	Andrade, F. K.,Moreira, S. M.,Domingues, L.,Gama, F. M.. Improving the affinity of fibroblasts for bacterial cellulose using carbohydrate-binding modules fused to RGD. J Biomed Mater Res A. 2010. 92:9-17	Andrade, F. K.,Moreira, S. M.,Domingues, L.,Gama, F. M.	Improving the affinity of fibroblasts for bacterial cellulose using carbohydrate-binding modules fused to RGD	2010	The attachment of cells to biomedical materials can be improved by using adhesion sequences, such as Arg-Gly-Asp (RGD), found in several extracellular matrix proteins. In this work, bifunctional recombinant proteins, with a Cellulose-Binding Module (CBM), from the cellulosome of Clostridium thermocellum and cell binding sequences-RGD, GRGDY-were cloned and expressed in E.coli. These RGD-containin…	FALSE	FALSE	FALSE
53	Andrady, A. L.,Pandey, K. K.,Heikkilä, A. M.. Interactive effects of solar UV radiation and climate change on material damage. Photochem Photobiol Sci. 2019. 18:804-825	Andrady, A. L.,Pandey, K. K.,Heikkilä, A. M.	Interactive effects of solar UV radiation and climate change on material damage	2019	Solar UV radiation adversely affects the properties of organic materials used in construction, such as plastics and wood. The outdoor service lifetimes of these materials are influenced by their rates of degradation under solar UV radiation as well as by other climate factors such as temperature, moisture, and atmospheric pollutants. While recovery of the stratospheric ozone layer is expected, lo…	FALSE	FALSE	FALSE
54	Andrews, E. J.,Todd, P. W.,Kukulinsky, N. E.. Surface charge in foreign body carcinogenesis. J Biomed Mater Res. 1979. 13:173-87	Andrews, E. J.,Todd, P. W.,Kukulinsky, N. E.	Surface charge in foreign body carcinogenesis	1979	The importance of surface charge in foreign body carcinogenesis was evaluated by implanting in C3H/HeJ male mice, bipolar polystyrene thermoelectrets formed in variously charged electrical fields. Charged electrets had tumor rates similar to control groups. The cumulative probability of tumor development was highest in the charged electret group being 0.58 at 133 weeks after implantation. The tum…	FALSE	FALSE	FALSE
55	Andrews, T. C.,Whitney, E. J.,Green, G.,Kalenian, R.,Personius, B. E.. Effect of gemfibrozil +/- niacin +/- cholestyramine on endothelial function in patients with serum low-density lipoprotein cholesterol levels <160 mg/dl and high-density lipoprotein cholesterol levels <40 mg/dl. Am J Cardiol. 1997. 80:831-5	Andrews, T. C.,Whitney, E. J.,Green, G.,Kalenian, R.,Personius, B. E.	Effect of gemfibrozil +/- niacin +/- cholestyramine on endothelial function in patients with serum low-density lipoprotein cholesterol levels <160 mg/dl and high-density lipoprotein cholesterol levels <40 mg/dl	1997	We studied endothelial function using the brachial artery ultrasound model in 100 subjects from the Armed Forces Regression Study, a placebo-controlled, angiographic regression trial in subjects with normal or modestly elevated low-density lipoprotein (LDL) cholesterol and low levels of high-density lipoprotein (HDL) cholesterol treated for 30 months with gemfibrozil and (if necessary) niacin and…	FALSE	FALSE	FALSE
56	Angelin, B.,Einarsson, K.,Leijd, B.. Biliary lipid composition during treatment with different hypolipidaemic drugs. Eur J Clin Invest. 1979. 9:185-90	Angelin, B.,Einarsson, K.,Leijd, B.	Biliary lipid composition during treatment with different hypolipidaemic drugs	1979	In an attempt to clarify the possible lithogenic effects of commonly used hypolipidaemic drugs, gallbladder bile was obtained from patients with primary hyperlipoproteinaemia before and during treatment with nicotinic acid (n = 13), cholestyramine (n = 19), clofibrate (n = 11), and a combination of cholestyramine and clofibrate (n = 11). Each treatment period was minimum 6 weeks, and standardized…	FALSE	FALSE	FALSE
57	Angelopoulou, A.,Efthimiadou, EΚ,Kordas, G.. Synthesis of novel quaternary silica hybrid bioactive microspheres. J Biomed Mater Res B Appl Biomater. 2018. 106:112-120	Angelopoulou, A.,Efthimiadou, EΚ,Kordas, G.	Synthesis of novel quaternary silica hybrid bioactive microspheres	2018	PURPOSE: To survey the preparation of novel hybrid microspheres of quaternary silicate glassy composition (SiO(2) P(2) O(5) CaONa(2) O) and the prospect of using them as an osteogenic system with enhanced bioactive properties for the development of hydroxyapatite. METHOD: In line with our previous synthetic procedure a two-step process was followed, wherein polystyrene (PS) microspheres were p…	FALSE	FALSE	FALSE
58	Angelozzi, M.,Miotto, M.,Penolazzi, L.,Mazzitelli, S.,Keane, T.,Badylak, S. F.,Piva, R.,Nastruzzi, C.. Composite ECM-alginate microfibers produced by microfluidics as scaffolds with biomineralization potential. Mater Sci Eng C Mater Biol Appl. 2015. 56:141-53	Angelozzi, M.,Miotto, M.,Penolazzi, L.,Mazzitelli, S.,Keane, T.,Badylak, S. F.,Piva, R.,Nastruzzi, C.	Composite ECM-alginate microfibers produced by microfluidics as scaffolds with biomineralization potential	2015	A novel approach to produce artificial bone composites (microfibers) with distinctive features mimicking natural tissue was investigated. Currently proposed inorganic materials (e.g. apatite matrixes) lack self-assembly and thereby limit interactions between cells and the material. The present work investigates the feasibility of creating "bio-inspired materials" specifically designed to overcome…	FALSE	FALSE	FALSE
59	Angiolillo, M.,Gérigny, O.,Valente, T.,Fabri, M. C.,Tambute, E.,Rouanet, E.,Claro, F.,Tunesi, L.,Vissio, A.,Daniel, B.,Galgani, F.. Distribution of seafloor litter and its interaction with benthic organisms in deep waters of the Ligurian Sea (Northwestern Mediterranean). Sci Total Environ. 2021. 788:147745	Angiolillo, M.,Gérigny, O.,Valente, T.,Fabri, M. C.,Tambute, E.,Rouanet, E.,Claro, F.,Tunesi, L.,Vissio, A.,Daniel, B.,Galgani, F.	Distribution of seafloor litter and its interaction with benthic organisms in deep waters of the Ligurian Sea (Northwestern Mediterranean)	2021	The Mediterranean Sea is one of the most polluted marine basins and currently serves as a hotspot for marine litter. The seafloor represents the ultimate sink for most litter worldwide. Nevertheless, the knowledge about litter distribution and its interactions with benthic organisms in deep water is poorly understood. In 2018, we investigated spatial patterns of macro- and micro-litter distributi…	FALSE	FALSE	FALSE
60	Anguissola, S.,Garry, D.,Salvati, A.,O'Brien, P. J.,Dawson, K. A.. High content analysis provides mechanistic insights on the pathways of toxicity induced by amine-modified polystyrene nanoparticles. PLoS One. 2014. 9:e108025	Anguissola, S.,Garry, D.,Salvati, A.,O'Brien, P. J.,Dawson, K. A.	High content analysis provides mechanistic insights on the pathways of toxicity induced by amine-modified polystyrene nanoparticles	2014	The fast-paced development of nanotechnology needs the support of effective safety testing. We have developed a screening platform measuring simultaneously several cellular parameters for exposure to various concentrations of nanoparticles (NPs). Cell lines representative of different organ cell types, including lung, endothelium, liver, kidney, macrophages, glia, and neuronal cells were exposed …	FALSE	FALSE	FALSE
61	Ansari, A. S.,Alam, I.,Hussain, M.,Khan, S. R.,Lohiya, N. K.. Evaluation of genotoxicity in leukocytes and testis following intra-vasal contraception with RISUG and its reversal by DMSO and NaHCO₃ in Wistar albino rats. Reprod Toxicol. 2013. 36:53-9	Ansari, A. S.,Alam, I.,Hussain, M.,Khan, S. R.,Lohiya, N. K.	Evaluation of genotoxicity in leukocytes and testis following intra-vasal contraception with RISUG and its reversal by DMSO and NaHCO₃ in Wistar albino rats	2013	Evaluation of genotoxicity of RISUG® - a vas based contraceptive, was carried out in the present study. Animals were allotted into groups of sham operated control, vas occlusion with RISUG (5-7 μl) for 360 days and reversal by DMSO (250-500 μl) and 5% NaHCO₃ (500 μl). Blood samples and testis were collected at 360 days of vas occlusion and 90 days of vas occlusion reversal for comet analysis. Hyd…	FALSE	FALSE	FALSE
62	Ansari, A. S.,Hussain, M.,Khan, S. R.,Lohiya, N. K.. Relative suitability of DMSO and NaHCO3 for reversal of RISUG® induced long-term contraception. Andrology. 2016. 4:306-13	Ansari, A. S.,Hussain, M.,Khan, S. R.,Lohiya, N. K.	Relative suitability of DMSO and NaHCO3 for reversal of RISUG® induced long-term contraception	2016	Among the vas-based methods on trial, reversible inhibition of sperm under guidance (RISUG(®) ), a co-polymer of styrene and maleic anhydride is being projected as an effective alternative to No Scalpel Vasectomy. RISUG offers long-term contraception with safety, efficacy in human trials and can be delivered by no-scalpel injection. Currently, the procedure is under phase-III clinical trial. Howe…	FALSE	FALSE	FALSE
63	Ansari, A. S.,Badar, A.,Lohiya, N. K.. Safety evaluation through genotoxicity and apoptotic markers following RISUG(®) induced contraception and its reversal in male rabbits. Reprod Toxicol. 2018. 81:84-92	Ansari, A. S.,Badar, A.,Lohiya, N. K.	Safety evaluation through genotoxicity and apoptotic markers following RISUG(®) induced contraception and its reversal in male rabbits	2018	The safety evaluation following vas occlusion with RISUG(®) and its reversal with DMSO and NaHCO(3), using genotoxicity tests and apoptotic marker assays, was carried out in rabbits. Animals were divided into groups of sham operated control, vas occlusion with RISUG(®) for 3 & 12 months, reversal with DMSO and NaHCO(3) after 3 & 12 months, respectively. Minimum incidences of micronuclei in erythr…	FALSE	FALSE	FALSE
64	Ansar, M.,Serrano, D.,Papademetriou, I.,Bhowmick, T. K.,Muro, S.. Biological functionalization of drug delivery carriers to bypass size restrictions of receptor-mediated endocytosis independently from receptor targeting. ACS Nano. 2013. 7:10597-611	Ansar, M.,Serrano, D.,Papademetriou, I.,Bhowmick, T. K.,Muro, S.	Biological functionalization of drug delivery carriers to bypass size restrictions of receptor-mediated endocytosis independently from receptor targeting	2013	Targeting of drug carriers to cell-surface receptors involved in endocytosis is commonly used for intracellular drug delivery. However, most endocytic receptors mediate uptake via clathrin or caveolar pathways associated with ≤200-nm vesicles, restricting carrier design. We recently showed that endocytosis mediated by intercellular adhesion molecule 1 (ICAM-1), which differs from clathrin- and ca…	FALSE	FALSE	FALSE
65	An, D.,Na, J.,Song, J.,Jung, J.. Size-dependent chronic toxicity of fragmented polyethylene microplastics to Daphnia magna. Chemosphere. 2021. 271:129591	An, D.,Na, J.,Song, J.,Jung, J.	Size-dependent chronic toxicity of fragmented polyethylene microplastics to Daphnia magna	2021	Fragmented microplastics (MPs) are emerging contaminants in freshwater environments; however, long-term assessment of their toxicity remains limited. This study aimed to evaluate and compare the chronic toxicity (21 d) of synthesized polyethylene MP fragments and commercial polyethylene MP beads to Daphnia magna. Ingestion of small- and large-sized MP fragments (17.23 ± 3.43 and 34.43 ± 13.09 μm,…	FALSE	FALSE	FALSE
66	An, R.,Wang, X.,Yang, L.,Zhang, J.,Wang, N.,Xu, F.,Hou, Y.,Zhang, H.,Zhang, L.. Polystyrene microplastics cause granulosa cells apoptosis and fibrosis in ovary through oxidative stress in rats. Toxicology. 2021. 449:152665	An, R.,Wang, X.,Yang, L.,Zhang, J.,Wang, N.,Xu, F.,Hou, Y.,Zhang, H.,Zhang, L.	Polystyrene microplastics cause granulosa cells apoptosis and fibrosis in ovary through oxidative stress in rats	2021	Microplastics (MPs) are receiving increased attention as a harmful environmental pollutant. Studies have investigated that MPs have reproductive toxicity, but the mechanism is little known. Here, we aimed to investigate the effects of polystyrene microplastics (PS-MPs) on ovary in rats and the underlying molecular mechanisms. in vivo, thirty-two female Wistar rats were exposed to 0.5 μm PS-MPs at…	TRUE	TRUE	Yes
67	Aoki, H.,Tani, T.,Hanasawa, K.,Shoji, H.,Kodama, M.. [Treatment of sepsis by extracorporeal elimination of endotoxin using fiber-immobilized polymyxin B]. Nihon Geka Gakkai Zasshi. 1993. 94:775-80	Aoki, H.,Tani, T.,Hanasawa, K.,Shoji, H.,Kodama, M.	[Treatment of sepsis by extracorporeal elimination of endotoxin using fiber-immobilized polymyxin B]	1993	To remove endotoxin directly from the blood, an affinity adsorbent (PMX) has been developed. PMX is composed of a ligand of polymyxin B and a carrier of polystyrene fibers. We treated 16 patients, suffering from septic shock or multiple organ failure by PMX-F hemoperfusion. The pretreatment level of endotoxin decreased significantly from 80pg/ml to 21pg/ml on average 2 hours after the hemoperfusi…	FALSE	FALSE	FALSE
68	Aotsuka, S.,Okawa, M.,Ikebe, K.,Yokohari, R.. Measurement of anti-double-stranded DNA antibodies in major immunoglobulin classes. J Immunol Methods. 1979. 28:149-62	Aotsuka, S.,Okawa, M.,Ikebe, K.,Yokohari, R.	Measurement of anti-double-stranded DNA antibodies in major immunoglobulin classes	1979	A solid-phase radioimmunoassay for quantitating anti-double-stranded deoxyribonucleic acid antibodies (anti-dsDNA) in IgG, IgM and IgA classes has been devised. A distinct feature of the method is an application of polystyrene tubes coated with poly-L-lysine, through which dsDNA could be bound firmly to a solid phase. Studies on patients' sea as well as normal sera revealed that anti-dsDNA was no…	FALSE	FALSE	FALSE
69	Apicella, C.,Custidiano, A.,Miranda, S.,Novoa, L.,Dokmetjian, J.,Gentile, T.. Differential macrophage modulation of asymmetric IgG antibody synthesis by soluble or particulate stimuli. Immunol Lett. 2006. 103:177-85	Apicella, C.,Custidiano, A.,Miranda, S.,Novoa, L.,Dokmetjian, J.,Gentile, T.	Differential macrophage modulation of asymmetric IgG antibody synthesis by soluble or particulate stimuli	2006	Asymmetric IgG antibodies behave as antigen-blocking due to the presence of a mannose-rich oligosaccharide residue in one of the Fab fragments of the molecule. This feature prevents the interaction of this antibody with the antigenic epitope, then they are unable to activate of the immune effector mechanisms. Taking into account that macrophages modulate the adaptive immune response according to …	FALSE	FALSE	FALSE
70	Araújo, Apdc,Rocha, T. L.,E. Silva DM,Malafaia, G.. Micro(nano)plastics as an emerging risk factor to the health of amphibian: A scientometric and systematic review. Chemosphere. 2021. 283:131090	Araújo, Apdc,Rocha, T. L.,E. Silva DM,Malafaia, G.	Micro(nano)plastics as an emerging risk factor to the health of amphibian: A scientometric and systematic review	2021	Although the toxicity of microplastics (MPs) and nanoplastics (NPs) is recognized at different trophic levels, our know-how about their effects on amphibians is limited. Thus, we present and discuss the current state on studies involving amphibians and plastic particles, based on a broad approach to studies published in the last 5 years. To search for the articles, the ISI Web of Science, Science…	FALSE	FALSE	FALSE
71	Archibald, M.,Pritchard, T.,Nehoff, H.,Rosengren, R. J.,Greish, K.,Taurin, S.. A combination of sorafenib and nilotinib reduces the growth of castrate-resistant prostate cancer. Int J Nanomedicine. 2016. 11:179-200	Archibald, M.,Pritchard, T.,Nehoff, H.,Rosengren, R. J.,Greish, K.,Taurin, S.	A combination of sorafenib and nilotinib reduces the growth of castrate-resistant prostate cancer	2016	Castrate-resistant prostate cancer (CRPC) remains incurable due to the lack of effective therapies. Several tyrosine kinases have been implicated in the development and growth of CRPC, as such targeting these kinases may offer an alternative therapeutic strategy. We established the combination of two tyrosine kinase inhibitors (TKIs), sorafenib and nilotinib, as the most cytotoxic. In addtion, to…	FALSE	FALSE	FALSE
72	Arendrup, M. C.,Jørgensen, K. M.,Hare, R. K.,Cuenca-Estrella, M.,Zaragoza, O.. EUCAST Reference Testing of Rezafungin Susceptibility and Impact of Choice of Plastic Plates. Antimicrob Agents Chemother. 2019. 63:#pages#	Arendrup, M. C.,Jørgensen, K. M.,Hare, R. K.,Cuenca-Estrella, M.,Zaragoza, O.	EUCAST Reference Testing of Rezafungin Susceptibility and Impact of Choice of Plastic Plates	2019	Rezafungin is a new long-acting echinocandin currently in phase 3 development. Epidemiological cutoff values are necessary for breakpoint setting but have not been established due to unexplained interlaboratory MIC variations observed in a prior multicenter study. Here we investigated if the choice of microtiter plates affected the variability when anidulafungin was included as a comparator. Test…	FALSE	FALSE	FALSE
73	Arias, C. J.,Keller, T. C., 3rd,Schlenoff, J. B.. Quasi-Spherical Cell Clusters Induced by a Polyelectrolyte Multilayer. Langmuir. 2015. 31:6436-46	Arias, C. J.,Keller, T. C., 3rd,Schlenoff, J. B.	Quasi-Spherical Cell Clusters Induced by a Polyelectrolyte Multilayer	2015	Fibroblasts cultured on polyelectrolyte multilayers, PEMUs, made from poly(diallyldimethylammonium), PDADMA, and poly(styrene sulfonate), PSS, showed a variety of attachment modes, depending on the charge of the last layer and deposition conditions. PEMUs terminated with PDADMA (cationic) were cytotoxic when built in 1.0 M NaCl but cytophilic when built in 0.15 M NaCl. Cells adhered poorly to all…	FALSE	FALSE	FALSE
74	Ariganello, M. B.,Labow, R. S.,Lee, J. M.. Response of macrophage-like U937 cells to decellularized tissue heart valve materials. J Heart Valve Dis. 2009. 18:187-97	Ariganello, M. B.,Labow, R. S.,Lee, J. M.	Response of macrophage-like U937 cells to decellularized tissue heart valve materials	2009	BACKGROUND AND AIM OF THE STUDY: Decellularized materials, which represent a popular option for a variety of applications in regenerative medicine, including bioprosthetic heart valves, offer the opportunity to study cellular responses to extracellular matrix biochemistry and architecture. The study aim was to investigate the response of U937 macrophage-like cells (a model of the monocyte-derived…	FALSE	FALSE	FALSE
75	Arnold, H. J.,Müller, M.,Waldhaus, J.,Hahn, H.,Löwenheim, H.. A novel buoyancy technique optimizes simulated microgravity conditions for whole sensory organ culture in rotating bioreactors. Tissue Eng Part C Methods. 2010. 16:51-61	Arnold, H. J.,Müller, M.,Waldhaus, J.,Hahn, H.,Löwenheim, H.	A novel buoyancy technique optimizes simulated microgravity conditions for whole sensory organ culture in rotating bioreactors	2010	Whole-organ culture of a sensory organ in a rotating wall vessel bioreactor provides a powerful in vitro model for physiological and pathophysiological investigation as previously demonstrated for the postnatal inner ear. The model is of specific relevance as a tool for regeneration research. In the immature inner ear explant, the density was only 1.29 g/cm(3). The high density of 1.68 g/cm(3) of…	FALSE	FALSE	FALSE
76	Arnold, R.,Pianta, T. J.,Pussell, B. A.,Kirby, A.,O'Brien, K.,Sullivan, K.,Holyday, M.,Cormack, C.,Kiernan, M. C.,Krishnan, A. V.. Randomized, Controlled Trial of the Effect of Dietary Potassium Restriction on Nerve Function in CKD. Clin J Am Soc Nephrol. 2017. 12:1569-1577	Arnold, R.,Pianta, T. J.,Pussell, B. A.,Kirby, A.,O'Brien, K.,Sullivan, K.,Holyday, M.,Cormack, C.,Kiernan, M. C.,Krishnan, A. V.	Randomized, Controlled Trial of the Effect of Dietary Potassium Restriction on Nerve Function in CKD	2017	BACKGROUND AND OBJECTIVES: Neuromuscular complications are almost universal in CKD by the time that a patient commences dialysis. Recent studies have indicated that chronic hyperkalemia may contribute to the development of neuropathy in CKD. This study was undertaken to determine whether dietary restriction of potassium intake may be a neuroprotective factor in CKD. DESIGN, SETTING, PARTICIPANTS,…	FALSE	FALSE	FALSE
77	Arpia, A. A.,Chen, W. H.,Ubando, A. T.,Naqvi, S. R.,Culaba, A. B.. Microplastic degradation as a sustainable concurrent approach for producing biofuel and obliterating hazardous environmental effects: A state-of-the-art review. J Hazard Mater. 2021. 418:126381	Arpia, A. A.,Chen, W. H.,Ubando, A. T.,Naqvi, S. R.,Culaba, A. B.	Microplastic degradation as a sustainable concurrent approach for producing biofuel and obliterating hazardous environmental effects: A state-of-the-art review	2021	As plastics have been omnipresent in society ever since their introduction in 1907, global plastic production has ballooned in the 20th century or the Plasticene Era (Plastic Age). After their useful life span, they deliberately or accidentally, are disposed of in the environment. Influenced by different factors, plastics undergo fragmentation into microplastics (MPs) and present hazardous risks …	FALSE	FALSE	FALSE
78	Arrecubieta, C.,Toba, F. A.,von Bayern, M.,Akashi, H.,Deng, M. C.,Naka, Y.,Lowy, F. D.. SdrF, a Staphylococcus epidermidis surface protein, contributes to the initiation of ventricular assist device driveline-related infections. PLoS Pathog. 2009. 5:e1000411	Arrecubieta, C.,Toba, F. A.,von Bayern, M.,Akashi, H.,Deng, M. C.,Naka, Y.,Lowy, F. D.	SdrF, a Staphylococcus epidermidis surface protein, contributes to the initiation of ventricular assist device driveline-related infections	2009	Staphylococcus epidermidis remains the predominant pathogen in prosthetic-device infections. Ventricular assist devices, a recently developed form of therapy for end-stage congestive heart failure, have had considerable success. However, infections, most often caused by Staphylococcus epidermidis, have limited their long-term use. The transcutaneous driveline entry site acts as a potential portal…	FALSE	FALSE	FALSE
79	Arrowsmith, W. A.,Payne, R. B.,Littlewood, J. M.. Comparison of treatments for congenital nonobstructive nonhaemolytic hyperbilirubinaemia. Arch Dis Child. 1975. 50:197-201	Arrowsmith, W. A.,Payne, R. B.,Littlewood, J. M.	Comparison of treatments for congenital nonobstructive nonhaemolytic hyperbilirubinaemia	1975	A patient with Crigler-Najjar disease has survived with the help of phototherapy to the age of 2 years without neurological damage. Because long periods of phototherapy are a threat to normal development, a search was made for supplementary treatments. Cholestyramine and a high fat diet were effective, and possibly also aspartic acid. Maintenance therapy with cholestyramine allowed the amount of …	FALSE	FALSE	FALSE
80	Ašmonaitė, G.,Larsson, K.,Undeland, I.,Sturve, J.,Carney Almroth, B.. Size Matters: Ingestion of Relatively Large Microplastics Contaminated with Environmental Pollutants Posed Little Risk for Fish Health and Fillet Quality. Environ Sci Technol. 2018. 52:14381-14391	Ašmonaitė, G.,Larsson, K.,Undeland, I.,Sturve, J.,Carney Almroth, B.	Size Matters: Ingestion of Relatively Large Microplastics Contaminated with Environmental Pollutants Posed Little Risk for Fish Health and Fillet Quality	2018	In this study, we investigated biological effects associated with ingestion of polystyrene (PS) microplastic (MPs) in fish. We examined whether ingestion of contaminated PS MPs (100-400 μm) results in chemical stress in rainbow trout (Oncorhynchus mykiss) liver and we explored whether this exposure can affect the oxidative stability of the fillet during ice storage. Juvenile rainbow trout were fe…	FALSE	FALSE	FALSE
81	Ašmonaitė, G.,Sundh, H.,Asker, N.,Carney Almroth, B.. Rainbow Trout Maintain Intestinal Transport and Barrier Functions Following Exposure to Polystyrene Microplastics. Environ Sci Technol. 2018. 52:14392-14401	Ašmonaitė, G.,Sundh, H.,Asker, N.,Carney Almroth, B.	Rainbow Trout Maintain Intestinal Transport and Barrier Functions Following Exposure to Polystyrene Microplastics	2018	Ingestion has been proposed as a prominent exposure route for plastic debris in aquatic organisms, including fish. While the consequences of ingestion of large plastic litter are mostly understood, the impacts resulting from ingestion of microplastics (MPs) are largely unknown. We designed a study that aimed to assess impacts of MPs on fish intestinal physiology and examined integrity of extrinsi…	FALSE	FALSE	FALSE
82	Assas, M.,Qiu, X.,Chen, K.,Ogawa, H.,Xu, H.,Shimasaki, Y.,Oshima, Y.. Bioaccumulation and reproductive effects of fluorescent microplastics in medaka fish. Mar Pollut Bull. 2020. 158:111446	Assas, M.,Qiu, X.,Chen, K.,Ogawa, H.,Xu, H.,Shimasaki, Y.,Oshima, Y.	Bioaccumulation and reproductive effects of fluorescent microplastics in medaka fish	2020	This study was performed to elucidate the uptake and bioaccumulation of polystyrene microplastics (PS-MPs) in Japanese medaka (freshwater fish) and Java medaka (marine fish), and to assess its impacts on the survival, reproduction, and gene expression of Japanese medaka. Both species were exposed to 2-μm fluorescent PS-MPs (10(7) beads/L) for 3 weeks. The bioaccumulation factor of PS-MPs for Java…	FALSE	FALSE	FALSE
83	Asthana, A.,White, C. M.,Douglass, M.,Kisaalita, W. S.. Evaluation of cellular adhesion and organization in different microporous polymeric scaffolds. Biotechnol Prog. 2018. 34:505-514	Asthana, A.,White, C. M.,Douglass, M.,Kisaalita, W. S.	Evaluation of cellular adhesion and organization in different microporous polymeric scaffolds	2018	The lack of prediction accuracy during drug development and screening risks complications during human trials, such as drug-induced liver injury (DILI), and has led to a demand for robust, human cell-based, in vitro assays for drug discovery. Microporous polymer-based scaffolds offer an alternative to the gold standard flat tissue culture plastic (2D TCPS) and other 3D cell culture platforms as t…	FALSE	FALSE	FALSE
84	Aubert, N.,Reach, G.,Serne, H.,Jozefowicz, M.. Reversible morphological and functional abnormalities of RINm5F cells cultured on polystyrene sulfonate beads. J Biomed Mater Res. 1987. 21:585-601	Aubert, N.,Reach, G.,Serne, H.,Jozefowicz, M.	Reversible morphological and functional abnormalities of RINm5F cells cultured on polystyrene sulfonate beads	1987	RINm5F cells (an insulin-secreting cell line) were cultured on PSSO3Na microbeads under static conditions. The cell growth rate was either identical to that of cells grown on plastic wells or slower, depending on the initial cell concentration. With both supports, it was similarly influenced by the fetal calf serum concentration in the culture medium, and protein content per cell was identical. H…	FALSE	FALSE	FALSE
85	Audiffred, J. F.,De Leo, S. E.,Brown, P. K.,Hale-Donze, H.,Monroe, W. T.. Characterization and applications of serum-free induced adhesion in Jurkat suspension cells. Biotechnol Bioeng. 2010. 106:784-93	Audiffred, J. F.,De Leo, S. E.,Brown, P. K.,Hale-Donze, H.,Monroe, W. T.	Characterization and applications of serum-free induced adhesion in Jurkat suspension cells	2010	In this study, we demonstrate that the presence of serum in different media plays an important role in inducing transient and reversible adhesion in Jurkat suspension cells. Attachment of Jurkat cells in two distinct media formulations (serum-fortified and serum-free) to untreated polystyrene (PS), plasma-treated PS, and fibronectin-coated PS was compared. Additional analysis characterized the oc…	FALSE	FALSE	FALSE
86	Auer, S.,Lappalainen, R. S.,Skottman, H.,Suuronen, R.,Narkilahti, S.,Vikholm-Lundin, I.. An antibody surface for selective neuronal cell attachment. J Neurosci Methods. 2010. 186:72-6	Auer, S.,Lappalainen, R. S.,Skottman, H.,Suuronen, R.,Narkilahti, S.,Vikholm-Lundin, I.	An antibody surface for selective neuronal cell attachment	2010	An optimal surface for culturing human embryonic stem cell (hESC)-derived neuronal cells is of high interest. In this study, a specific antibody to a neural cell adhesion molecule (NCAM) was immobilised on a solid surface of polystyrene and used as a selective matrix for culturing of hESC-derived neuronal cells. Thereafter, hESC-derived neurospheres were seeded on the matrix. The neurospheres did…	FALSE	FALSE	FALSE
87	Au, S. Y.,Bruce, T. F.,Bridges, W. C.,Klaine, S. J.. Responses of Hyalella azteca to acute and chronic microplastic exposures. Environ Toxicol Chem. 2015. 34:2564-72	Au, S. Y.,Bruce, T. F.,Bridges, W. C.,Klaine, S. J.	Responses of Hyalella azteca to acute and chronic microplastic exposures	2015	Limited information is available on the presence of microplastics in freshwater systems, and even less is known about the toxicological implications of the exposure of aquatic organisms to plastic particles. The present study was conducted to evaluate the effects of microplastic ingestion on the freshwater amphipod, Hyalella azteca. Hyalella azteca was exposed to fluorescent polyethylene micropla…	FALSE	FALSE	FALSE
88	Avio, C. G.,Gorbi, S.,Regoli, F.. Experimental development of a new protocol for extraction and characterization of microplastics in fish tissues: First observations in commercial species from Adriatic Sea. Mar Environ Res. 2015. 111:18-26	Avio, C. G.,Gorbi, S.,Regoli, F.	Experimental development of a new protocol for extraction and characterization of microplastics in fish tissues: First observations in commercial species from Adriatic Sea	2015	The presence of microplastics in the marine environment has raised scientific interest during the last decade. Several organisms can ingest microplastics with potentially adverse effects on the digestive tract, respiratory system and locomotory appendages. However, a clear evidence of tissue accumulation and transfer of such microparticles in wild organisms is still lacking, partially hampered by…	FALSE	FALSE	FALSE
89	Baalkhuyur, F. M.,Bin Dohaish, E. A.,Elhalwagy, M. E. A.,Alikunhi, N. M.,AlSuwailem, A. M.,Røstad, A.,Coker, D. J.,Berumen, M. L.,Duarte, C. M.. Microplastic in the gastrointestinal tract of fishes along the Saudi Arabian Red Sea coast. Mar Pollut Bull. 2018. 131:407-415	Baalkhuyur, F. M.,Bin Dohaish, E. A.,Elhalwagy, M. E. A.,Alikunhi, N. M.,AlSuwailem, A. M.,Røstad, A.,Coker, D. J.,Berumen, M. L.,Duarte, C. M.	Microplastic in the gastrointestinal tract of fishes along the Saudi Arabian Red Sea coast	2018	This study assesses the presence of microplastic litter in the contents of the gastrointestinal tract of 26 commercial and non-commercial fish species from four difference habitats sampled along the Saudi Arabian coast of the Red Sea. A total of 178 individual were examined for microplastics. In total, 26 microplastic fragments were found. Of these, 16 being films (61.5%) and 10 being fishing thr…	FALSE	FALSE	FALSE
90	Baalkhuyur, F. M.,Qurban, M. A.,Panickan, P.,Duarte, C. M.. Microplastics in fishes of commercial and ecological importance from the Western Arabian Gulf. Mar Pollut Bull. 2020. 152:110920	Baalkhuyur, F. M.,Qurban, M. A.,Panickan, P.,Duarte, C. M.	Microplastics in fishes of commercial and ecological importance from the Western Arabian Gulf	2020	Microplastic particles (MPs) in the gastrointestinal tracts of nine fish species of commercial importance from different habitats (coastal, pelagic, and reef-associated) in the Saudi EEZ of the Arabian Gulf were quantified and classified. A total of eight MPs were retrieved from a total of 140 individual fish examined, with an average of 0.057 ± 0.019 microplastic items per fish (excluding possib…	FALSE	FALSE	FALSE
91	Babaei, M.,Ghaee, A.,Nourmohammadi, J.. Poly (sodium 4-styrene sulfonate)-modified hydroxyapatite nanoparticles in zein-based scaffold as a drug carrier for vancomycin. Mater Sci Eng C Mater Biol Appl. 2019. 100:874-885	Babaei, M.,Ghaee, A.,Nourmohammadi, J.	Poly (sodium 4-styrene sulfonate)-modified hydroxyapatite nanoparticles in zein-based scaffold as a drug carrier for vancomycin	2019	In order to prepare bone tissue engineered scaffolds, zein, a natural polymer isolated from corn, was used as a starting material. Zein provides ideal properties for tissue engineered scaffolds, and the products derived from its degradation are non-toxic. To enhance the osteogenic properties of the scaffold, hydroxyapatite mineral was used in the form of nanospheres. Hydroxyapatite nanoparticles …	FALSE	FALSE	FALSE
92	Bacáková, L.,Mares, V.,Bottone, M. G.,Pellicciari, C.,Lisá, V.,Svorcík, V.. Fluorine ion-implanted polystyrene improves growth and viability of vascular smooth muscle cells in culture. J Biomed Mater Res. 2000. 49:369-79	Bacáková, L.,Mares, V.,Bottone, M. G.,Pellicciari, C.,Lisá, V.,Svorcík, V.	Fluorine ion-implanted polystyrene improves growth and viability of vascular smooth muscle cells in culture	2000	Vascular smooth muscle cells derived from the rat aorta were cultured on unmodified or F(+) ion-implanted polystyrene (5 x 10(12) or 5 x 10(14) ions/cm(2), energy 150 keV). In 1-day-old cultures, the cells adhered to the modified polystyrene in higher numbers and over larger contact areas. Increased resistance of the cells to trypsin-mediated detachment from the growth support indicated an improv…	FALSE	FALSE	FALSE
93	Bacáková, L.,Mares, V.,Lisá, V.,Svorcík, V.. Molecular mechanisms of improved adhesion and growth of an endothelial cell line cultured on polystyrene implanted with fluorine ions. Biomaterials. 2000. 21:1173-9	Bacáková, L.,Mares, V.,Lisá, V.,Svorcík, V.	Molecular mechanisms of improved adhesion and growth of an endothelial cell line cultured on polystyrene implanted with fluorine ions	2000	Endothelial cells derived from the bovine pulmonary artery (line CPAE, CCL 209, American Tissue Culture Collection, Rockville, MD, USA) were cultured on pristine or fluorine ion-irradiated polystyrene (5 x 10(12) or 5 x 10(14) F ions/cm2, 150 keV). At 24-h post-seeding interval, the number of cells which adhered to the ion-modified polystyrene was significantly higher than on the unmodified mater…	FALSE	FALSE	FALSE
94	Bachmann, S.,Hellwig, J.,Jäckh, R.,Christian, M. S.. Uterotrophic assay of two concentrations of migrates from each of 23 polystyrenes administered orally (by gavage) to immature female Wistar rats. Drug Chem Toxicol. 1998. 21 Suppl 1:1-30	Bachmann, S.,Hellwig, J.,Jäckh, R.,Christian, M. S.	Uterotrophic assay of two concentrations of migrates from each of 23 polystyrenes administered orally (by gavage) to immature female Wistar rats	1998	The Styrene Steering Committee (SSC) of the European Chemical Industry Council (CEFIC) sponsored this work to address any concern that styrene dimers and trimers that might migrate from polystyrene containers into food could possess some estrogenic activity and thus possibly affect human health. All phases of the study were conducted in conformance with GLP regulations and without knowledge of th…	FALSE	FALSE	FALSE
95	Badenes, S. M.,Fernandes, T. G.,Rodrigues, C. A. V.,Diogo, M. M.,Cabral, J. M. S.. Microcarrier-based platforms for in vitro expansion and differentiation of human pluripotent stem cells in bioreactor culture systems. J Biotechnol. 2016. 234:71-82	Badenes, S. M.,Fernandes, T. G.,Rodrigues, C. A. V.,Diogo, M. M.,Cabral, J. M. S.	Microcarrier-based platforms for in vitro expansion and differentiation of human pluripotent stem cells in bioreactor culture systems	2016	Human pluripotent stem cells (hPSC) have attracted a great attention as an unlimited source of cells for cell therapies and other in vitro biomedical applications such as drug screening, toxicology assays and disease modeling. The implementation of scalable culture platforms for the large-scale production of hPSC and their derivatives is mandatory to fulfill the requirement of obtaining large num…	FALSE	FALSE	FALSE
96	Baensch-Baltruschat, B.,Kocher, B.,Stock, F.,Reifferscheid, G.. Tyre and road wear particles (TRWP) - A review of generation, properties, emissions, human health risk, ecotoxicity, and fate in the environment. Sci Total Environ. 2020. 733:137823	Baensch-Baltruschat, B.,Kocher, B.,Stock, F.,Reifferscheid, G.	Tyre and road wear particles (TRWP) - A review of generation, properties, emissions, human health risk, ecotoxicity, and fate in the environment	2020	In this paper, the current knowledge on tyre and road wear particles (TRWP) is compiled regarding all environmental and health aspects. TRWP generated on roads during driving processes contribute to airborne non-exhaust emissions and are discussed in connection with the microplastic pollution. The major amount of TRWP consists of coarser heterogenous particles released to road surface, soils and …	FALSE	FALSE	FALSE
97	Bae, S. H.,Paik, Y. K.. Cholesterol biosynthesis from lanosterol: development of a novel assay method and characterization of rat liver microsomal lanosterol delta 24-reductase. Biochem J. 1997. 326 ( Pt 2):609-16	Bae, S. H.,Paik, Y. K.	Cholesterol biosynthesis from lanosterol: development of a novel assay method and characterization of rat liver microsomal lanosterol delta 24-reductase	1997	The membrane-bound sterol delta 24-reductase (24-reductase) catalyses anaerobic reduction of the 24(25)-enes of lanosterol and other obligatory intermediates of cholesterol biosynthesis from lanosterol. A novel assay method and properties of the 24-reductase are described. More than a 120-fold induction of the 24-reductase activity was achieved by feeding rats a diet containing 5% cholestyramine …	FALSE	FALSE	FALSE
98	Bai, C. L.,Liu, L. Y.,Hu, Y. B.,Zeng, E. Y.,Guo, Y.. Microplastics: A review of analytical methods, occurrence and characteristics in food, and potential toxicities to biota. Sci Total Environ. 2022. 806:150263	Bai, C. L.,Liu, L. Y.,Hu, Y. B.,Zeng, E. Y.,Guo, Y.	Microplastics: A review of analytical methods, occurrence and characteristics in food, and potential toxicities to biota	2022	Microplastics (MPs) are ubiquitous in various environment compartments, including food. Here, we collected research reports of MPs in food published during 2010-2020, and summarized the analytical methods developed and utilized by researchers (e.g., digestion, separation and identification, as well as related QA/QC measures implemented), the occurrence, and the characteristics of MPs in six kinds…	FALSE	FALSE	FALSE
99	Bai, Z.,Wang, N.,Wang, M.. Effects of microplastics on marine copepods. Ecotoxicol Environ Saf. 2021. 217:112243	Bai, Z.,Wang, N.,Wang, M.	Effects of microplastics on marine copepods	2021	Microplastic contamination has been considered as a global environmental problem in marine ecosystem. Due to small size (< 5 mm) in overlapping with that of microalgae, microplastics can easily be ingested by a wide range of marine copepods both in the laboratory and in situ. Although many studies have reported adverse effects of microplastics on marine copepods, it still lacks a systematic overv…	FALSE	FALSE	FALSE
100	Baker, L. P.,Chen, Q.,Peng, H. B.. Induction of acetylcholine receptor clustering by native polystyrene beads. Implication of an endogenous muscle-derived signalling system. J Cell Sci. 1992. 102 ( Pt 3):543-55	Baker, L. P.,Chen, Q.,Peng, H. B.	Induction of acetylcholine receptor clustering by native polystyrene beads. Implication of an endogenous muscle-derived signalling system	1992	Aneural muscle cells in culture often form acetylcholine receptor (AChR) clusters, termed hot spots, which are similar to those found at the postsynaptic membrane both in structure and in molecular composition. Although hot spots form on both dorsal and ventral surfaces of the cell, the ventral ones are better characterized because of their association with sites of cell-substratum contact. To un…	FALSE	FALSE	FALSE
101	Bakhshandeh, H.,Soleimani, M.,Hosseini, S. S.,Hashemi, H.,Shabani, I.,Shafiee, A.,Nejad, A. H.,Erfan, M.,Dinarvand, R.,Atyabi, F.. Poly (epsilon-caprolactone) nanofibrous ring surrounding a polyvinyl alcohol hydrogel for the development of a biocompatible two-part artificial cornea. Int J Nanomedicine. 2011. 6:1509-15	Bakhshandeh, H.,Soleimani, M.,Hosseini, S. S.,Hashemi, H.,Shabani, I.,Shafiee, A.,Nejad, A. H.,Erfan, M.,Dinarvand, R.,Atyabi, F.	Poly (epsilon-caprolactone) nanofibrous ring surrounding a polyvinyl alcohol hydrogel for the development of a biocompatible two-part artificial cornea	2011	The study aimed to fabricate and characterize a 2-part artificial cornea as a substitute for penetrating keratoplasty in patients with corneal blindness. The peripheral part of the artificial cornea consisted of plasma-treated electrospun poly (ɛ-caprolactone) (PCL) nanofibers, which were attached to a hydrogel disc of polyvinyl alcohol (PVA) as a central optical part. The physical properties of …	FALSE	FALSE	FALSE
102	Balasch, J. C.,Brandts, I.,Barría, C.,Martins, M. A.,Tvarijonaviciute, A.,Tort, L.,Oliveira, M.,Teles, M.. Short-term exposure to polymethylmethacrylate nanoplastics alters muscle antioxidant response, development and growth in Sparus aurata. Mar Pollut Bull. 2021. 172:112918	Balasch, J. C.,Brandts, I.,Barría, C.,Martins, M. A.,Tvarijonaviciute, A.,Tort, L.,Oliveira, M.,Teles, M.	Short-term exposure to polymethylmethacrylate nanoplastics alters muscle antioxidant response, development and growth in Sparus aurata	2021	Polymethylmethacrylate (PMMA) plastic fragments have been found abundant in the environment, but the knowledge regarding its effects on the physiology of aquatic animals is still poorly studied. Here the short-term (96 h) effects of waterborne exposure to PMMA nanoplastics (PMMA-NPs) on the muscle of gilthead sea bream (Sparus aurata) fingerlings was evaluated at a concentration range that includ…	FALSE	FALSE	FALSE
103	Bala, R. M.,Ferguson, K. A.,Beck, J. C.. Modified solid-phase (tube) radioimmunoassay of human growth hormone. Can J Physiol Pharmacol. 1969. 47:803-14	Bala, R. M.,Ferguson, K. A.,Beck, J. C.	Modified solid-phase (tube) radioimmunoassay of human growth hormone	1969		FALSE	FALSE	FALSE
104	Balbi, T.,Camisassi, G.,Montagna, M.,Fabbri, R.,Franzellitti, S.,Carbone, C.,Dawson, K.,Canesi, L.. Impact of cationic polystyrene nanoparticles (PS-NH(2)) on early embryo development of Mytilus galloprovincialis: Effects on shell formation. Chemosphere. 2017. 186:1-9	Balbi, T.,Camisassi, G.,Montagna, M.,Fabbri, R.,Franzellitti, S.,Carbone, C.,Dawson, K.,Canesi, L.	Impact of cationic polystyrene nanoparticles (PS-NH(2)) on early embryo development of Mytilus galloprovincialis: Effects on shell formation	2017	The potential release of nanoparticles (NPs) into aquatic environments represents a growing concern for their possible impact on aquatic organisms. In this light, exposure studies during early life stages, which can be highly sensitive to environmental perturbations, would greatly help identifying potential adverse effects of NPs. Although in the marine bivalve Mytilus spp. the effects of differe…	FALSE	FALSE	FALSE
105	Baldwin, W. S.,Bain, L. J.,Di Giulio, R.,Kullman, S.,Rice, C. D.,Ringwood, A. H.,den Hurk, P. V.. 20th Pollutant Responses in Marine Organisms (PRIMO 20): Global issues and fundamental mechanisms caused by pollutant stress in marine and freshwater organisms. Aquat Toxicol. 2020. 227:105620	Baldwin, W. S.,Bain, L. J.,Di Giulio, R.,Kullman, S.,Rice, C. D.,Ringwood, A. H.,den Hurk, P. V.	20th Pollutant Responses in Marine Organisms (PRIMO 20): Global issues and fundamental mechanisms caused by pollutant stress in marine and freshwater organisms	2020	The 20th Pollutant Responses in Marine Organisms (PRIMO 20) conference provided a forum for scientists from around the world to communicate novel toxicological research findings specifically focused on aquatic organisms, by combining applied and basic research at the intersection of environmental and mechanistic toxicology. The work highlighted in this special issue of Aquatic Toxicology, a speci…	FALSE	FALSE	FALSE
106	Ball, C.,Woodrow, K. A.. Electrospun solid dispersions of Maraviroc for rapid intravaginal preexposure prophylaxis of HIV. Antimicrob Agents Chemother. 2014. 58:4855-65	Ball, C.,Woodrow, K. A.	Electrospun solid dispersions of Maraviroc for rapid intravaginal preexposure prophylaxis of HIV	2014	The development of topical anti-human immunodeficiency virus (HIV) microbicides may provide women with strategies to protect themselves against sexual HIV transmission. Pericoital drug delivery systems intended for use immediately before sex, such as microbicide gels, must deliver high drug doses for maximal effectiveness. The goal of achieving a high antiretroviral dose is complicated by the nee…	FALSE	FALSE	FALSE
107	Banerjee, S.,Guha, S. K.. RISUG: a potential candidate for the entry inhibitor group of antiretroviral drugs. Med Hypotheses. 2009. 73:150-2	Banerjee, S.,Guha, S. K.	RISUG: a potential candidate for the entry inhibitor group of antiretroviral drugs	2009	Entry inhibitors are a group of antiretroviral drug which prevents HIV from entering human immune cells. They include both fusion and attachment inhibitors. A hypothesis is put forward in which a new male contraceptive drug with proven antimicrobial property is proposed as a possible candidate for the entry inhibitor group of antiretroviral drugs. The proposed mechanism of action involves (i) int…	FALSE	FALSE	FALSE
108	Baranello, M. P.,Bauer, L.,Benoit, D. S.. Poly(styrene-alt-maleic anhydride)-based diblock copolymer micelles exhibit versatile hydrophobic drug loading, drug-dependent release, and internalization by multidrug resistant ovarian cancer cells. Biomacromolecules. 2014. 15:2629-41	Baranello, M. P.,Bauer, L.,Benoit, D. S.	Poly(styrene-alt-maleic anhydride)-based diblock copolymer micelles exhibit versatile hydrophobic drug loading, drug-dependent release, and internalization by multidrug resistant ovarian cancer cells	2014	Amphiphilic diblock copolymers of poly(styrene-alt-maleic anhydride)-b-poly(styrene) (PSMA-b-PS) and poly(styrene-alt-maleic anhydride)-b-poly(butyl acrylate) (PSMA-b-PBA) were synthesized via reversible addition-fragmentation chain transfer (RAFT) polymerizations. Polymers were well-controlled with respect to molecular weight evolution and polydispersity indices (PDI < 1.2). Additionally, RAFT a…	FALSE	FALSE	FALSE
109	Barbarella, G.,Di Maria, F.. Supramolecular oligothiophene microfibers spontaneously assembled on surfaces or coassembled with proteins inside live cells. Acc Chem Res. 2015. 48:2230-41	Barbarella, G.,Di Maria, F.	Supramolecular oligothiophene microfibers spontaneously assembled on surfaces or coassembled with proteins inside live cells	2015	During the last few decades, multifunctional nano- and microfibers made of semiconducting π-conjugated oligomers and polymers have generated much interest because of a broad range of applications extending from sensing to bioelectronic devices and (opto)electronics. The simplest technique for the fabrication of these anisotropic supramolecular structures is to let the molecules do the work by spo…	FALSE	FALSE	FALSE
110	Barbato, V.,Talevi, R.,Gualtieri, R.,Pallotta, M. M.,Di Nardo, M.,Costanzo, V.,Catapano, G.,Capriglione, T.. Polystyrene nanoparticles may affect cell mitosis and compromise early embryo development in mammals. Theriogenology. 2020. 145:18-23	Barbato, V.,Talevi, R.,Gualtieri, R.,Pallotta, M. M.,Di Nardo, M.,Costanzo, V.,Catapano, G.,Capriglione, T.	Polystyrene nanoparticles may affect cell mitosis and compromise early embryo development in mammals	2020	A great interest surrounds the development of nanoparticles (NPs) for biomedical applications such as drug delivery and cancer therapy. However, the interplay between nanoscale materials and biological systems and the associated hazards have not been completely clarified yet. In this study, bovine oviductal epithelial cells (BOECs) and embryos were used as in vitro models to investigate whether c…	FALSE	FALSE	FALSE
111	Barbiroli, A.,Capraro, J.,Marulo, S.,Gamba, M.,Scarafoni, A.. Effects on the Caco-2 Cells of a Hypoglycemic Protein from Lupin Seeds in a Solution and Adsorbed on Polystyrene Nanoparticles to Mimic a Complex Food Matrix. Biomolecules. 2019. 9:#pages#	Barbiroli, A.,Capraro, J.,Marulo, S.,Gamba, M.,Scarafoni, A.	Effects on the Caco-2 Cells of a Hypoglycemic Protein from Lupin Seeds in a Solution and Adsorbed on Polystyrene Nanoparticles to Mimic a Complex Food Matrix	2019	The search for bioactivities influencing the human wellbeing of food proteins and peptides is a topic of broad and current interest. γ-Conglutin (γC) is a lupin seed protein drawing remarkable pharmacological and/or nutraceutical interest, as it is able to reduce hyperglycemia in humans and animal models. The present work deepens our investigations to understand the molecular basis of the in vitr…	FALSE	FALSE	FALSE
112	Barile, C.,Conforti, M.,Merlo, M.,Violato, F.. [Pseudomembranous colitis caused by antibiotic therapy during aorto-iliac surgery]. Minerva Chir. 1990. 45:747-50	Barile, C.,Conforti, M.,Merlo, M.,Violato, F.	[Pseudomembranous colitis caused by antibiotic therapy during aorto-iliac surgery]	1990	Pseudomembranous colitis is not a rare complication of antibiotic therapy. 2000 surgical procedures with implantation of grafts in the aorto-iliac region were performed from 1974 through 1988; during this period 11 cases of CMP were observed. The Authors report their experience in regard to the various antibiotics administered.	FALSE	FALSE	FALSE
113	Barrelet, V.,Borel, A.,Merz, W. R.,Magnenat, P.. [Jaundice and pregnancy]. Rev Med Suisse Romande. 1971. 91:929-38	Barrelet, V.,Borel, A.,Merz, W. R.,Magnenat, P.	[Jaundice and pregnancy]	1971		FALSE	FALSE	FALSE
114	Barría, C.,Brandts, I.,Tort, L.,Oliveira, M.,Teles, M.. Effect of nanoplastics on fish health and performance: A review. Mar Pollut Bull. 2020. 151:110791	Barría, C.,Brandts, I.,Tort, L.,Oliveira, M.,Teles, M.	Effect of nanoplastics on fish health and performance: A review	2020	Small plastic particles are considered emerging pollutants, and this has motivated a considerable number of studies to establish their environmental consequences. At present, the study of the effects of nanoplastics (NPs) on aquatic organisms is still scarce, especially in organisms from higher trophic levels such as fish. This review describes the effects reported in different fish species after…	FALSE	FALSE	FALSE
115	Bartz, R.,Fukuchi, K.,Ohtsuka, T.,Lange, T.,Gruner, K.,Watanabe, I.,Hayashi, S.,Oda, Y.,Kawaida, R.,Komori, H.,Kashimoto, Y.,Wirtz, P.,Mayer, J. A.,Redondo-Müller, M.,Saito, S.,Takahashi, M.,Hanzawa, H.,Imai, E.,Martinez, A.,Hanai, M.,Häussinger, D.,Chapman, R. W.,Agatsuma, T.,Bange, J.,Abraham, R.. Preclinical Development of U3-1784, a Novel FGFR4 Antibody Against Cancer, and Avoidance of Its On…	Bartz, R.,Fukuchi, K.,Ohtsuka, T.,Lange, T.,Gruner, K.,Watanabe, I.,Hayashi, S.,Oda, Y.,Kawaida, R.,Komori, H.,Kashimoto, Y.,Wirtz, P.,Mayer, J. A.,Redondo-Müller, M.,Saito, S.,Takahashi, M.,Hanzawa, H.,Imai, E.,Martinez, A.,Hanai, M.,Häussinger, D.,Chapman, R. W.,Agatsuma, T.,Bange, J.,Abraham, R.	Preclinical Development of U3-1784, a Novel FGFR4 Antibody Against Cancer, and Avoidance of Its On-target Toxicity	2019	The FGFR4/FGF19 signaling axis is overactivated in 20% of liver tumors and currently represents a promising targetable signaling mechanism in this cancer type. However, blocking FGFR4 or FGF19 has proven challenging due to its physiological role in suppressing bile acid synthesis which leads to increased toxic bile acid plasma levels upon FGFR4 inhibition. An FGFR4-targeting antibody, U3-1784, wa…	FALSE	FALSE	FALSE
116	Basini, G.,Bussolati, S.,Andriani, L.,Grolli, S.,Ramoni, R.,Bertini, S.,Iemmi, T.,Menozzi, A.,Berni, P.,Grasselli, F.. Nanoplastics impair in vitro swine granulosa cell functions. Domest Anim Endocrinol. 2021. 76:106611	Basini, G.,Bussolati, S.,Andriani, L.,Grolli, S.,Ramoni, R.,Bertini, S.,Iemmi, T.,Menozzi, A.,Berni, P.,Grasselli, F.	Nanoplastics impair in vitro swine granulosa cell functions	2021	Soil, water, and air pollution by plastic represents an issue of great concern since the particles produced by degradation of plastic materials can be ingested by animals and humans, with still uncertain health consequences. As a contribution on this crucial subject, the present work reports an investigation on the in vitro effects of different concentrations of polystyrene nanoplastics (5, 25, a…	FALSE	FALSE	FALSE
117	Basta, L. L.,Williams, C.,Kioschos, J. M.,Spector, A. A.. Regression of atherosclerotic stenosing lesions of the renal arteries and spontaneous cure of systemic hypertension through control of hyperlipidemia. Am J Med. 1976. 61:420-3	Basta, L. L.,Williams, C.,Kioschos, J. M.,Spector, A. A.	Regression of atherosclerotic stenosing lesions of the renal arteries and spontaneous cure of systemic hypertension through control of hyperlipidemia	1976	We describe a 49 year old woman with impressive regression of renal artery stenosing atherosclerotic lesions in response to sustained excellent control of hyperlipidemia. Initially, she had high blood pressure necessitating combined drug therapy with chlorothiazide, methyldopa and propranolol, with only moderately satisfactory control. Renal arteriography revealed a 90 per cent stenosing lesion o…	FALSE	FALSE	FALSE
118	Basumatary, J.,Ara, T.,Mukherjee, A.,Dutta, D.,Nongthomba, U.,Mondal, P. P.. Fluorescence based rapid optical volume screening system (OVSS) for interrogating multicellular organisms. Sci Rep. 2021. 11:7616	Basumatary, J.,Ara, T.,Mukherjee, A.,Dutta, D.,Nongthomba, U.,Mondal, P. P.	Fluorescence based rapid optical volume screening system (OVSS) for interrogating multicellular organisms	2021	Continuous monitoring of large specimens for long durations requires fast volume imaging. This is essential for understanding the processes occurring during the developmental stages of multicellular organisms. One of the key obstacles of fluorescence based prolonged monitoring and data collection is photobleaching. To capture the biological processes and simultaneously overcome the effect of blea…	FALSE	FALSE	FALSE
119	Batel, A.,Borchert, F.,Reinwald, H.,Erdinger, L.,Braunbeck, T.. Microplastic accumulation patterns and transfer of benzo[a]pyrene to adult zebrafish (Danio rerio) gills and zebrafish embryos. Environ Pollut. 2018. 235:918-930	Batel, A.,Borchert, F.,Reinwald, H.,Erdinger, L.,Braunbeck, T.	Microplastic accumulation patterns and transfer of benzo[a]pyrene to adult zebrafish (Danio rerio) gills and zebrafish embryos	2018	Since only a few studies have investigated effects of microplastics (MPs) by routes other than ingestion, this study was designed to analyze the accumulation patterns and transfer of toxic substances associated with microplastic exposure by simple attachment to (1) adult zebrafish (Danio rerio) gills and (2) zebrafish embryos. Two sizes of fluorescently labelled polymers (1-5 and 10-20 μm) loaded…	FALSE	FALSE	FALSE
120	Bateman, J. R.,Pavia, D.,Sheahan, N. F.,Agnew, J. E.,Clarke, S. W.. Impaired tracheobronchial clearance in patients with mild stable asthma. Thorax. 1983. 38:463-7	Bateman, J. R.,Pavia, D.,Sheahan, N. F.,Agnew, J. E.,Clarke, S. W.	Impaired tracheobronchial clearance in patients with mild stable asthma	1983	Tracheobronchial mucociliary clearance was measured with the radioaerosol technique in 25 patients with stable, mild asthma, none of whom was taking systemic corticosteroids. The results were compared with those obtained from a control group of 25 healthy subjects matched for age and sex. All patients and healthy subjects were non-smokers. Ventilatory function was significantly impaired in the as…	FALSE	FALSE	FALSE
121	Battisti, C.,Fanelli, G.,Filpa, A.,Cerfolli, F.. Giant Reed (Arundo donax) wrack as sink for plastic beach litter: First evidence and implication. Mar Pollut Bull. 2020. 155:111179	Battisti, C.,Fanelli, G.,Filpa, A.,Cerfolli, F.	Giant Reed (Arundo donax) wrack as sink for plastic beach litter: First evidence and implication	2020	In order to maintain the hydraulic outflow in land reclaimed canalizations, the competent agencies provide to mechanically mow the Giant Reed (Arundo donax, L. 1753) along the aquatic ecosystem banks. Nevertheless, the reeds mowed can be transported away from the waters following storm surges and can be deposited in large quantities along the sandy beaches. We carried out a stratified study in a …	FALSE	FALSE	FALSE
122	Baumann, J. B.,Girard, J.,Vest, M.. Solid-phase radioimmunoassay for human growth hormone. Experience with antiserum-coated assay-tubes. Immunochemistry. 1969. 6:699-713	Baumann, J. B.,Girard, J.,Vest, M.	Solid-phase radioimmunoassay for human growth hormone. Experience with antiserum-coated assay-tubes	1969		FALSE	FALSE	FALSE
123	Bax, D. V.,McKenzie, D. R.,Weiss, A. S.,Bilek, M. M.. Linker-free covalent attachment of the extracellular matrix protein tropoelastin to a polymer surface for directed cell spreading. Acta Biomater. 2009. 5:3371-81	Bax, D. V.,McKenzie, D. R.,Weiss, A. S.,Bilek, M. M.	Linker-free covalent attachment of the extracellular matrix protein tropoelastin to a polymer surface for directed cell spreading	2009	Polymers are used for the fabrication of many prosthetic implants. It is desirable for these polymers to promote biological function by promoting the adhesion, differentiation and viability of cells. Here we have used plasma immersion ion implantation (PIII) treatment of polystyrene to modify the polymer surface, and so modulate the binding of the extracellular matrix protein tropoelastin. PIII t…	FALSE	FALSE	FALSE
124	Bays, H. E.,Goldberg, R. B.. The 'forgotten' bile acid sequestrants: is now a good time to remember?. Am J Ther. 2007. 14:567-80	Bays, H. E.,Goldberg, R. B.	The 'forgotten' bile acid sequestrants: is now a good time to remember?	2007	Over 30 years ago, bile acid sequestrants (BAS) were among the first drugs approved to lower cholesterol levels. For over 10 years, BAS have been known to reduce glucose levels. Most importantly, BAS have been shown in outcomes studies to reduce cardiovascular events. Because they are true nonsystemic agents, BAS are generally safe and not associated with serious systemic adverse experiences. Des…	FALSE	FALSE	FALSE
125	Bazylińska, U.,Pietkiewicz, J.,Saczko, J.,Nattich-Rak, M.,Rossowska, J.,Garbiec, A.,Wilk, K. A.. Nanoemulsion-templated multilayer nanocapsules for cyanine-type photosensitizer delivery to human breast carcinoma cells. Eur J Pharm Sci. 2012. 47:406-20	Bazylińska, U.,Pietkiewicz, J.,Saczko, J.,Nattich-Rak, M.,Rossowska, J.,Garbiec, A.,Wilk, K. A.	Nanoemulsion-templated multilayer nanocapsules for cyanine-type photosensitizer delivery to human breast carcinoma cells	2012	There is great clinical interest in developing novel nanocarriers for hydrophobic cyanine dyes used as photosensitizing agents in photodynamic therapy (PDT). In the present study we have employed nanoemulsion-templated oil-core multilayer nanocapsules as robust nanocarriers for a cyanine-type photosensitizer IR-786. These nanoproducts were fabricated via layer-by-layer (LbL) adsorption of opposit…	FALSE	FALSE	FALSE
126	Beaudoin, M.,Feldmann, G.,Erlinger, S.,Benhamou, J. P.. Benign recurrent cholestasis. Digestion. 1973. 9:49-65	Beaudoin, M.,Feldmann, G.,Erlinger, S.,Benhamou, J. P.	Benign recurrent cholestasis	1973		FALSE	FALSE	FALSE
127	Beaulieu, I.,Geissler, M.,Mauzeroll, J.. Oxygen plasma treatment of polystyrene and Zeonor: substrates for adhesion of patterned cells. Langmuir. 2009. 25:7169-76	Beaulieu, I.,Geissler, M.,Mauzeroll, J.	Oxygen plasma treatment of polystyrene and Zeonor: substrates for adhesion of patterned cells	2009	Plastic substrates made of polystyrene (PS) and Zeonor 1060R were treated with oxygen plasma to introduce polar groups (e.g., carbonyl and carboxylic acid) at the surface that render these materials hydrophilic and promote patterned adhesion of HeLa cells. Resultant surfaces were characterized using contact angle goniometry, atomic force microscopy (AFM), and X-ray photoelectron spectroscopy (XPS…	FALSE	FALSE	FALSE
128	Beehler, J. W.,DeFoliart, G. R.. Potential use of scrap expanded polystyrene beads for the control of Aedes triseriatus. J Am Mosq Control Assoc. 1991. 7:299-300	Beehler, J. W.,DeFoliart, G. R.	Potential use of scrap expanded polystyrene beads for the control of Aedes triseriatus	1991	The potential use of expanded polystyrene (EPS) beads for control of Aedes triseriatus was tested in the laboratory and the field. Laboratory studies showed that beads present in amounts which persisted throughout a season significantly reduced the emergence of Ae. triseriatus adults by preventing normal eclosion from the pupae. In the field, tree holes containing EPS beads had significantly fewe…	FALSE	FALSE	FALSE
129	Behnke, T.,Mathejczyk, J. E.,Brehm, R.,Würth, C.,Gomes, F. R.,Dullin, C.,Napp, J.,Alves, F.,Resch-Genger, U.. Target-specific nanoparticles containing a broad band emissive NIR dye for the sensitive detection and characterization of tumor development. Biomaterials. 2013. 34:160-70	Behnke, T.,Mathejczyk, J. E.,Brehm, R.,Würth, C.,Gomes, F. R.,Dullin, C.,Napp, J.,Alves, F.,Resch-Genger, U.	Target-specific nanoparticles containing a broad band emissive NIR dye for the sensitive detection and characterization of tumor development	2013	Current optical probes including engineered nanoparticles (NPs) are constructed from near infrared (NIR)-emissive organic dyes with narrow absorption and emission bands and small Stokes shifts prone to aggregation-induced self-quenching. Here, we present the new asymmetric cyanine Itrybe with broad, almost environment-insensitive absorption and emission bands in the diagnostic window, offering a …	FALSE	FALSE	FALSE
130	Beiras, R.,Tato, T.. Microplastics do not increase toxicity of a hydrophobic organic chemical to marine plankton. Mar Pollut Bull. 2019. 138:58-62	Beiras, R.,Tato, T.	Microplastics do not increase toxicity of a hydrophobic organic chemical to marine plankton	2019	Planktonic sea-urchin larvae actively ingest polyethylene microplastics (MP) that accumulate in the larval stomach and can be distinguished from natural food using polarized light microscopy. MP filtering rates were similar to those of natural particles (microalgae) of the same size range; 0.30 to 0.35 mL min(-1). However, the ingestion of MP did not increase the toxicity of a hydrophobic organic…	FALSE	FALSE	FALSE
131	Beiras, R.,Verdejo, E.,Campoy-López, P.,Vidal-Liñán, L.. Aquatic toxicity of chemically defined microplastics can be explained by functional additives. J Hazard Mater. 2021. 406:124338	Beiras, R.,Verdejo, E.,Campoy-López, P.,Vidal-Liñán, L.	Aquatic toxicity of chemically defined microplastics can be explained by functional additives	2021	A novel, systematic approach to relate plastic toxicity with chemical composition is undertaken. Using industrial methods, three petroleum-based polymers, low-density polyethylene (PE), polyvinyl chloride (PVC), and polyamide (PA), and the biopolymer polyhydroxybutyrate (PHB) were manufactured in different formularies including conventional and alternative additives, and microplastics of two size…	FALSE	FALSE	FALSE
132	Beiras, R.,Bellas, J.,Cachot, J.,Cormier, B.,Cousin, X.,Engwall, M.,Gambardella, C.,Garaventa, F.,Keiter, S.,Le Bihanic, F.,López-Ibáñez, S.,Piazza, V.,Rial, D.,Tato, T.,Vidal-Liñán, L.. Ingestion and contact with polyethylene microplastics does not cause acute toxicity on marine zooplankton. J Hazard Mater. 2018. 360:452-460	Beiras, R.,Bellas, J.,Cachot, J.,Cormier, B.,Cousin, X.,Engwall, M.,Gambardella, C.,Garaventa, F.,Keiter, S.,Le Bihanic, F.,López-Ibáñez, S.,Piazza, V.,Rial, D.,Tato, T.,Vidal-Liñán, L.	Ingestion and contact with polyethylene microplastics does not cause acute toxicity on marine zooplankton	2018	Toxicity of polyethylene microplastics (PE-MP) of size ranges similar to their natural food to zooplanktonic organisms representative of the main taxa present in marine plankton, including rotifers, copepods, bivalves, echinoderms and fish, was evaluated. Early life stages (ELS) were prioritized as testing models in order to maximize sensitivity. Treatments included particles spiked with benzophe…	FALSE	FALSE	FALSE
133	Bejgarn, S.,MacLeod, M.,Bogdal, C.,Breitholtz, M.. Toxicity of leachate from weathering plastics: An exploratory screening study with Nitocra spinipes. Chemosphere. 2015. 132:114-9	Bejgarn, S.,MacLeod, M.,Bogdal, C.,Breitholtz, M.	Toxicity of leachate from weathering plastics: An exploratory screening study with Nitocra spinipes	2015	Between 60% and 80% of all marine litter is plastic. Leachate from plastics has previously been shown to cause acute toxicity in the freshwater species Daphnia magna. Here, we present an initial screening of the marine environmental hazard properties of leachates from weathering plastics to the marine harpacticoid copepod [Crustacea] Nitocra spinipes. Twenty-one plastic products made of different…	FALSE	FALSE	FALSE
134	Belak, M.,Valeri, C. R.,Wright, D. G.. Exploring the feasibility of selective depletion of T lymphocyte subsets by whole blood immunoadsorption cytapheresis. Clin Exp Immunol. 2007. 150:477-86	Belak, M.,Valeri, C. R.,Wright, D. G.	Exploring the feasibility of selective depletion of T lymphocyte subsets by whole blood immunoadsorption cytapheresis	2007	Normal turnover of T lymphocytes is slow relative to other blood cells. Consequently, the physical removal of circulating leucocytes by thoracic duct drainage, repeated leukapheresis or blood filtration results in T cell depletion and immunosuppression. However, clinical use of such procedures is impractical compared with immunosuppressive drugs or radiation. None the less, immunosuppression by p…	FALSE	FALSE	FALSE
135	Bellas, J.,Martínez-Armental, J.,Martínez-Cámara, A.,Besada, V.,Martínez-Gómez, C.. Ingestion of microplastics by demersal fish from the Spanish Atlantic and Mediterranean coasts. Mar Pollut Bull. 2016. 109:55-60	Bellas, J.,Martínez-Armental, J.,Martínez-Cámara, A.,Besada, V.,Martínez-Gómez, C.	Ingestion of microplastics by demersal fish from the Spanish Atlantic and Mediterranean coasts	2016	Microplastic pollution has received increased attention over the last few years. This study documents microplastic ingestion in three commercially relevant demersal fish species from the Spanish Atlantic and Mediterranean coasts, the lesser spotted dogfish Scyliorhinus canicula, the European hake Merluccius merluccius and the red mullet Mullus barbatus. Overall 212 fish were examined, 72 dogfish,…	FALSE	FALSE	FALSE
136	Bellas, J.,Gil, I.. Polyethylene microplastics increase the toxicity of chlorpyrifos to the marine copepod Acartia tonsa. Environ Pollut. 2020. 260:114059	Bellas, J.,Gil, I.	Polyethylene microplastics increase the toxicity of chlorpyrifos to the marine copepod Acartia tonsa	2020	Ingestion of microplastics by marine organisms has been well documented, but their interaction with chemical pollutants has not been sufficiently addressed. The aim of this study was to determine the individual and combined effects of chlorpyrifos (CPF) and polyethylene microplastics (MP) on the survival, fecundity, feeding and egg viability of Acartia tonsa, a calanoid copepod widely distributed…	FALSE	FALSE	FALSE
137	Bencze, W. L.,Hess, R.,DeStevens, G.. Hypolipidemic agents. Prog Drug Res. 1969. 13:217-92	Bencze, W. L.,Hess, R.,DeStevens, G.	Hypolipidemic agents	1969	Despite the fact that the role of lipids and cholesterol in atherosclerosis has not been totally clarified to the clinician's satisfaction, medicinal chemistry has been very successful in this last decade in showing that a diverse group of compounds is capable of reducing blood lipid levels in many animal species and in humans. The pharmacological basis for the evaluation of many hypolipidemic ag…	FALSE	FALSE	FALSE
138	Bentley, J. K.,Khatra, A. S.,Garbers, D. L.. Receptor-mediated activation of detergent-solubilized guanylate cyclase. Biol Reprod. 1988. 39:639-47	Bentley, J. K.,Khatra, A. S.,Garbers, D. L.	Receptor-mediated activation of detergent-solubilized guanylate cyclase	1988	Here for the first time we report the successful detergent-solubilization of the speract (Gly-Phe-Asp-Leu-Asn-Gly-Gly-Gly-Val-Gly) receptor and the subsequent activation of guanylate cyclase in response to receptor occupation. Sea urchin sperm membranes treated with a solution containing 0.5% LubrolR PX and 0.5% EmulphogeneR in the presence of MgCl2 and NaF released both the speract receptor and …	FALSE	FALSE	FALSE
139	Bentley, K. L.,Klebe, R. J.. Fibronectin binding properties of bacteriologic petri plates and tissue culture dishes. J Biomed Mater Res. 1985. 19:757-69	Bentley, K. L.,Klebe, R. J.	Fibronectin binding properties of bacteriologic petri plates and tissue culture dishes	1985	With the aid of a monoclonal antibody-based ELISA assay, the fibronectin binding properties of poly(styrene) bacteriologic and tissue culture petri plates were studied. After treatment of the plastics with serum, both the rate of fibronectin binding and the maximum amount of fibronectin bound were found to be lower for bacteriologic than tissue culture plates. In contrast, when treated with purif…	FALSE	FALSE	FALSE
140	Bergholt, N. L.,Foss, M.,Saeed, A.,Gadegaard, N.,Lysdahl, H.,Lind, M.,Foldager, C. B.. Surface chemistry, substrate, and topography guide the behavior of human articular chondrocytes cultured in vitro. J Biomed Mater Res A. 2018. 106:2805-2816	Bergholt, N. L.,Foss, M.,Saeed, A.,Gadegaard, N.,Lysdahl, H.,Lind, M.,Foldager, C. B.	Surface chemistry, substrate, and topography guide the behavior of human articular chondrocytes cultured in vitro	2018	Understanding the behavior of chondrocytes in contact with artificial culture surfaces is becoming increasingly important in attaining appropriate ex vivo culture conditions of chondrocytes in cartilage regeneration. Chondrocyte transplantation-based cartilage repair requires efficiently expanded chondrocytes, and the culture surface plays an important role in guiding the behavior of the cell. Mi…	FALSE	FALSE	FALSE
141	Bergman, F.,Heedman, P. A.,van der Linden, W.. Influence of cholestyramine on absorption and excretion of thyroxine in Syrian hamster. Acta Endocrinol (Copenh). 1966. 53:256-63	Bergman, F.,Heedman, P. A.,van der Linden, W.	Influence of cholestyramine on absorption and excretion of thyroxine in Syrian hamster	1966		FALSE	FALSE	FALSE
142	Bergman, F.,Halvorsen, P.,Van der Linden, W.. Increased excretion of thyroxine by feeding activated charcoal to Syrian hamsters. Acta Endocrinol (Copenh). 1967. 56:521-4	Bergman, F.,Halvorsen, P.,Van der Linden, W.	Increased excretion of thyroxine by feeding activated charcoal to Syrian hamsters	1967		FALSE	FALSE	FALSE
143	Bernardini, I.,Garibaldi, F.,Canesi, L.,Fossi, M. C.,Baini, M.. First data on plastic ingestion by blue sharks (Prionace glauca) from the Ligurian Sea (North-Western Mediterranean Sea). Mar Pollut Bull. 2018. 135:303-310	Bernardini, I.,Garibaldi, F.,Canesi, L.,Fossi, M. C.,Baini, M.	First data on plastic ingestion by blue sharks (Prionace glauca) from the Ligurian Sea (North-Western Mediterranean Sea)	2018	Few studies have focused so far on plastic ingestion by sharks in the Mediterranean Sea. The aim of this paper was to determine, for the first time, the plastic litter ingested by blue sharks (Prionace glauca), categorized as "Critically Endangered" in the Mediterranean Sea by IUCN, caught in the Pelagos Sanctuary SPAMI (North-Western Mediterranean Sea). The analysis of the stomach contents was p…	FALSE	FALSE	FALSE
144	Bernhardt, A.,Schumacher, M.,Gelinsky, M.. Formation of osteoclasts on calcium phosphate bone cements and polystyrene depends on monocyte isolation conditions. Tissue Eng Part C Methods. 2015. 21:160-70	Bernhardt, A.,Schumacher, M.,Gelinsky, M.	Formation of osteoclasts on calcium phosphate bone cements and polystyrene depends on monocyte isolation conditions	2015	OBJECTIVES: Peripheral blood mononuclear cells (PBMC) are an attractive source for the generation of osteoclasts in vitro, which is an important prerequisite for the examination of resorption and remodeling of biomaterials. In this study, different preparation methods are used to obtain cell populations with a rising content of CD14(+) monocytes. We wanted to address the question whether there is…	FALSE	FALSE	FALSE
145	Bernhardt, A.,Koperski, K.,Schumacher, M.,Gelinsky, M.. Relevance of osteoclast-specific enzyme activities in cell-based in vitro resorption assays. Eur Cell Mater. 2017. 33:28-42	Bernhardt, A.,Koperski, K.,Schumacher, M.,Gelinsky, M.	Relevance of osteoclast-specific enzyme activities in cell-based in vitro resorption assays	2017	Cell-based in vitro resorption assays are an important tool to simulate the in vivo biodegradation of resorbable bone graft materials and to predict their clinical performance. The present study analyses the activity of osteoclast-specific enzymes as potential surrogate measures for classical pit assay, which is not applicable on irregular structured materials. Osteoclasts derived from human peri…	FALSE	FALSE	FALSE
146	Berntsen, P.,Park, C. Y.,Rothen-Rutishauser, B.,Tsuda, A.,Sager, T. M.,Molina, R. M.,Donaghey, T. C.,Alencar, A. M.,Kasahara, D. I.,Ericsson, T.,Millet, E. J.,Swenson, J.,Tschumperlin, D. J.,Butler, J. P.,Brain, J. D.,Fredberg, J. J.,Gehr, P.,Zhou, E. H.. Biomechanical effects of environmental and engineered particles on human airway smooth muscle cells. J R Soc Interface. 2010. 7 Suppl 3:S331-40	Berntsen, P.,Park, C. Y.,Rothen-Rutishauser, B.,Tsuda, A.,Sager, T. M.,Molina, R. M.,Donaghey, T. C.,Alencar, A. M.,Kasahara, D. I.,Ericsson, T.,Millet, E. J.,Swenson, J.,Tschumperlin, D. J.,Butler, J. P.,Brain, J. D.,Fredberg, J. J.,Gehr, P.,Zhou, E. H.	Biomechanical effects of environmental and engineered particles on human airway smooth muscle cells	2010	The past decade has seen significant increases in combustion-generated ambient particles, which contain a nanosized fraction (less than 100 nm), and even greater increases have occurred in engineered nanoparticles (NPs) propelled by the booming nanotechnology industry. Although inhalation of these particulates has become a public health concern, human health effects and mechanisms of action for N…	FALSE	FALSE	FALSE
147	Bersinger, N. A.. Enzyme immunometric assay for the determination of pregnancy associated plasma protein A (PAPP-A) with the antigen as solid phase (conjoint IEMA). Experientia. 1984. 40:1022-4	Bersinger, N. A.	Enzyme immunometric assay for the determination of pregnancy associated plasma protein A (PAPP-A) with the antigen as solid phase (conjoint IEMA)	1984	Purified pregnancy associated plasma protein A (PAPP-A) can be effectively bound to polystyrene microtitre plates. This immobilized antigen competes with the added serum PAPP-A of unknown concentration for the limited amount of peroxidase-labeled monospecific anti-PAPP-A antibody incubated simultaneously. The sensitivity is 0.1 WHO unit/ml and non-specific binding is 1.0%.	FALSE	FALSE	FALSE
148	Bertucci, J. I.,Bellas, J.. Combined effect of microplastics and global warming factors on early growth and development of the sea urchin (Paracentrotus lividus). Sci Total Environ. 2021. 782:146888	Bertucci, J. I.,Bellas, J.	Combined effect of microplastics and global warming factors on early growth and development of the sea urchin (Paracentrotus lividus)	2021	The aim of this work was to estimate the potential risk of the combined effect of global change factors (acidification, temperature increase) and microplastic (MP) pollution on the growth and development of the sea urchin P. lividus. Embryo-larval bioassays were conducted to determine growth and morphology after 48 h of incubation with MP (1000 and 3000 particles/mL); with filtered sea water at p…	FALSE	FALSE	FALSE
149	Bessa, F.,Ratcliffe, N.,Otero, V.,Sobral, P.,Marques, J. C.,Waluda, C. M.,Trathan, P. N.,Xavier, J. C.. Microplastics in gentoo penguins from the Antarctic region. Sci Rep. 2019. 9:14191	Bessa, F.,Ratcliffe, N.,Otero, V.,Sobral, P.,Marques, J. C.,Waluda, C. M.,Trathan, P. N.,Xavier, J. C.	Microplastics in gentoo penguins from the Antarctic region	2019	There is growing evidence that microplastic pollution (<5 mm in size) is now present in virtually all marine ecosystems, even in remote areas, such as the Arctic and the Antarctic. Microplastics have been found in water and sediments of the Antarctic but little is known of their ingestion by higher predators and mechanisms of their entry into Antarctic marine food webs. The goal of this study was…	FALSE	FALSE	FALSE
150	Besseling, E.,Wang, B.,Lürling, M.,Koelmans, A. A.. Nanoplastic affects growth of S. obliquus and reproduction of D. magna. Environ Sci Technol. 2014. 48:12336-43	Besseling, E.,Wang, B.,Lürling, M.,Koelmans, A. A.	Nanoplastic affects growth of S. obliquus and reproduction of D. magna	2014	The amount of nano- and microplastic in the aquatic environment rises due to the industrial production of plastic and the degradation of plastic into smaller particles. Concerns have been raised about their incorporation into food webs. Little is known about the fate and effects of nanoplastic, especially for the freshwater environment. In this study, effects of nano-polystyrene (nano-PS) on the …	FALSE	FALSE	FALSE
151	Betancourt, B. A. P.,Florczyk, S. J.,Simon, M.,Juba, D.,Douglas, J. F.,Keyrouz, W.,Bajcsy, P.,Lee, C.,Simon, C. G.. Effect of the scaffold microenvironment on cell polarizability and capacitance determined by probabilistic computations. Biomed Mater. 2018. 13:025012	Betancourt, B. A. P.,Florczyk, S. J.,Simon, M.,Juba, D.,Douglas, J. F.,Keyrouz, W.,Bajcsy, P.,Lee, C.,Simon, C. G.	Effect of the scaffold microenvironment on cell polarizability and capacitance determined by probabilistic computations	2018	In living systems, it is frequently stated that form follows function by virtue of evolutionary pressures on organism development, but in the study of how functions emerge at the cellular level, function often follows form. We study this chicken versus egg problem of emergent structure-property relationships in living systems in the context of primary human bone marrow stromal cells cultured in a…	FALSE	FALSE	FALSE
152	Beyer, J.,Green, N. W.,Brooks, S.,Allan, I. J.,Ruus, A.,Gomes, T.,Bråte, I. L. N.,Schøyen, M.. Blue mussels (Mytilus edulis spp.) as sentinel organisms in coastal pollution monitoring: A review. Mar Environ Res. 2017. 130:338-365	Beyer, J.,Green, N. W.,Brooks, S.,Allan, I. J.,Ruus, A.,Gomes, T.,Bråte, I. L. N.,Schøyen, M.	Blue mussels (Mytilus edulis spp.) as sentinel organisms in coastal pollution monitoring: A review	2017	The blue mussel (Mytilus spp.) is widely used as a bioindicator for monitoring of coastal water pollution (mussel watch programs). Herein we provide a review of this study field with emphasis on: the suitability of Mytilus spp. as environmental sentinels; uptake and bioaccumulation patterns of key pollutant classes; the use of Mytilus spp. in mussel watch programs; recent trends in Norwegian muss…	FALSE	FALSE	FALSE
153	Bhagat, J.,Zang, L.,Nishimura, N.,Shimada, Y.. Zebrafish: An emerging model to study microplastic and nanoplastic toxicity. Sci Total Environ. 2020. 728:138707	Bhagat, J.,Zang, L.,Nishimura, N.,Shimada, Y.	Zebrafish: An emerging model to study microplastic and nanoplastic toxicity	2020	Microplastics (MPs) and nanoplastics (NPs) have received global concern due to its widespread contamination, ingestion in aquatic organisms and the ability to cross the biological barrier. However, our understanding of its bioaccumulation, toxicity, and interaction with other environmental pollutants is limited. Zebrafish is increasingly used to study the bioaccumulation and toxicity of environme…	FALSE	FALSE	FALSE
154	Bhagat, J.,Zang, L.,Nakayama, H.,Nishimura, N.,Shimada, Y.. Effects of nanoplastic on toxicity of azole fungicides (ketoconazole and fluconazole) in zebrafish embryos. Sci Total Environ. 2021. 800:149463	Bhagat, J.,Zang, L.,Nakayama, H.,Nishimura, N.,Shimada, Y.	Effects of nanoplastic on toxicity of azole fungicides (ketoconazole and fluconazole) in zebrafish embryos	2021	The ubiquity of nanoplastics (NPs) raises concerns about their interactions and combined toxicity with other common contaminants. Although azoles are present throughout the natural environment, their interactions with NP are not well known. We investigated the effects of polystyrene (PS) NP on the toxicity of ketoconazole (KCZ) and fluconazole (FCZ) in zebrafish embryos using the developmental to…	FALSE	FALSE	FALSE
155	Bhattacharya, S.,Chao, T. C.,Ros, A.. Insulator-based dielectrophoretic single particle and single cancer cell trapping. Electrophoresis. 2011. 32:2550-8	Bhattacharya, S.,Chao, T. C.,Ros, A.	Insulator-based dielectrophoretic single particle and single cancer cell trapping	2011	Trapping of individual cells at specific locations in a microfluidic lab-on-a-chip platform is essential for single cell studies, especially those requiring individual stimulation followed by downstream analysis. To this aim, we have designed microdevices based on direct current (DC) insulator-based dielectrophoresis (iDEP) acting as individual single cell traps. We present both the design of a n…	FALSE	FALSE	FALSE
156	Bhatt, P.,Pathak, V. M.,Bagheri, A. R.,Bilal, M.. Microplastic contaminants in the aqueous environment, fate, toxicity consequences, and remediation strategies. Environ Res. 2021. 200:111762	Bhatt, P.,Pathak, V. M.,Bagheri, A. R.,Bilal, M.	Microplastic contaminants in the aqueous environment, fate, toxicity consequences, and remediation strategies	2021	Microplastic is a fragmented plastic part that emerges as a potential marine and terrestrial contaminant. The microplastic wastes in marine and soil environments cause severe problems in living systems. Microplastic wastes have been linked to various health problems, including reproductive harm and obesity, plus issues such as organ problems and developmental delays in children. Recycling plastic…	FALSE	FALSE	FALSE
157	Bhushan, B.,Utter, J.. Nanoscale adhesion, friction and wear of proteins on polystyrene. Colloids Surf B Biointerfaces. 2013. 102:484-91	Bhushan, B.,Utter, J.	Nanoscale adhesion, friction and wear of proteins on polystyrene	2013	Protein layers are routinely deployed on biomaterials and biological micro/nanoelectromechanical systems (bioMEMS/NEMS) as a functional layer allowing for specific molecular recognition, binding properties or to facilitate biocompatibility. In addition, uncoated biomaterial surfaces will have uncontrolled protein layers adsorbing to the surface within seconds of implantation, so a pre-defined pro…	FALSE	FALSE	FALSE
158	Bianchi, J.,Valente, T.,Scacco, U.,Cimmaruta, R.,Sbrana, A.,Silvestri, C.,Matiddi, M.. Food preference determines the best suitable digestion protocol for analysing microplastic ingestion by fish. Mar Pollut Bull. 2020. 154:111050	Bianchi, J.,Valente, T.,Scacco, U.,Cimmaruta, R.,Sbrana, A.,Silvestri, C.,Matiddi, M.	Food preference determines the best suitable digestion protocol for analysing microplastic ingestion by fish	2020	Microplastic presence in the marine environment has generated considerable concern. Many procedures for microplastics detection in fish gastrointestinal tract have been recently developed. In this study, we compared efficiencies of two common procedures applied for the digestion of organic matter (10% KOH; 15% H(2)O(2)) with a new proposal (mixture of 5% HNO(3) and 15% H(2)O(2)). We considered ec…	FALSE	FALSE	FALSE
159	Biazar, E.,Khorasani, M.,Daliri, M.. Cell sheet engineering: solvent effect on nanometric grafting of poly-N-isopropylacrylamide onto polystyrene substrate under ultraviolet radiation. Int J Nanomedicine. 2011. 6:295-302	Biazar, E.,Khorasani, M.,Daliri, M.	Cell sheet engineering: solvent effect on nanometric grafting of poly-N-isopropylacrylamide onto polystyrene substrate under ultraviolet radiation	2011	BACKGROUND: The best solvent type and ratio for grafting of poly-n-isopropylacrylamide (PNIPAAm) on the surface of polystyrene is obtained under ultraviolet radiation. In this study, the effects of solvents, such as water, methanol, and their combinations, under ultraviolet radiation were investigated successfully. METHOD AND RESULTS: Attenuated total reflection Fourier transform infrared analysi…	FALSE	FALSE	FALSE
160	Binelli, A.,Pietrelli, L.,Di Vito, S.,Coscia, L.,Sighicelli, M.,Torre, C. D.,Parenti, C. C.,Magni, S.. Hazard evaluation of plastic mixtures from four Italian subalpine great lakes on the basis of laboratory exposures of zebra mussels. Sci Total Environ. 2020. 699:134366	Binelli, A.,Pietrelli, L.,Di Vito, S.,Coscia, L.,Sighicelli, M.,Torre, C. D.,Parenti, C. C.,Magni, S.	Hazard evaluation of plastic mixtures from four Italian subalpine great lakes on the basis of laboratory exposures of zebra mussels	2020	Studies related to the evaluation of plastics in freshwaters have been increasing in recent years because approximately 80% of plastic items found in the sea are from inland waters. Despite the ecological relevance of these surveys, no information has been available until now about the hazard related to plastic mixtures in freshwaters. To fill this knowledge gap, we carried out a study aimed to a…	FALSE	FALSE	FALSE
161	Bishop, L. D. C.,Landes, C. F.. From a Protein's Perspective: Elution at the Single-Molecule Level. Acc Chem Res. 2018. 51:2247-2254	Bishop, L. D. C.,Landes, C. F.	From a Protein's Perspective: Elution at the Single-Molecule Level	2018	Column chromatography is a widely used analytical technique capable of identifying and isolating a desired chemical species from a more complicated mixture. Despite the method's prevalence, theoretical descriptions have not advanced to accommodate today's common analyte, proteins. Proteins are increasingly used as biologics, a term that refers to biological pharmaceuticals, and present new comple…	FALSE	FALSE	FALSE
162	Bjerke, T.,Hedegaard, M.,Henriksen, T. B.,Nielsen, B. W.,Schiøtz, P. O.. Histamine release from cord blood basophils is influenced by plasma IgE concentration, osmolarity, gestational age at birth and atopic disposition. Pediatr Allergy Immunol. 1994. 5:193-201	Bjerke, T.,Hedegaard, M.,Henriksen, T. B.,Nielsen, B. W.,Schiøtz, P. O.	Histamine release from cord blood basophils is influenced by plasma IgE concentration, osmolarity, gestational age at birth and atopic disposition	1994	To characterize the normal values of histamine release from basophil leucocytes in cord blood after stimulation with both IgE-mediating and non-IgE-mediating secretagogues, a population of 1,684 newborn infants was studied using a microfiber-based method for detecting histamine release. A wide variation in anti-IgE and Concanavalin A-induced histamine release in the population was found. An incre…	FALSE	FALSE	FALSE
163	Blackburn, K.,Green, D.. The potential effects of microplastics on human health: What is known and what is unknown. Ambio. 2021. #volume#:#pages#	Blackburn, K.,Green, D.	The potential effects of microplastics on human health: What is known and what is unknown	2021	Microplastic contamination is ubiquitous in aquatic and terrestrial environments, found in water, sediments, within organisms and in the atmosphere and the biological effects on animal and plant life have been extensively investigated in recent years. There is growing evidence that humans are exposed to microplastics via ingestion of food and drink and through inhalation. Despite the prevalence o…	FALSE	FALSE	FALSE
164	Blacket, R. B.,Woodhill, J.,Brown, W. D.. THE EFFECT OF CHOLESTYRAMINE ("MK 135") ON THE SERUM CHOLESTEROL LEVEL IN MAN. Med J Aust. 1964. 2:15-9	Blacket, R. B.,Woodhill, J.,Brown, W. D.	THE EFFECT OF CHOLESTYRAMINE ("MK 135") ON THE SERUM CHOLESTEROL LEVEL IN MAN	1964		FALSE	FALSE	FALSE
165	Blank, F.,Stumbles, P. A.,Seydoux, E.,Holt, P. G.,Fink, A.,Rothen-Rutishauser, B.,Strickland, D. H.,von Garnier, C.. Size-dependent uptake of particles by pulmonary antigen-presenting cell populations and trafficking to regional lymph nodes. Am J Respir Cell Mol Biol. 2013. 49:67-77	Blank, F.,Stumbles, P. A.,Seydoux, E.,Holt, P. G.,Fink, A.,Rothen-Rutishauser, B.,Strickland, D. H.,von Garnier, C.	Size-dependent uptake of particles by pulmonary antigen-presenting cell populations and trafficking to regional lymph nodes	2013	The respiratory tract is an attractive target organ for novel diagnostic and therapeutic applications with nano-sized carriers, but their immune effects and interactions with key resident antigen-presenting cells (APCs) such as dendritic cells (DCs) and alveolar macrophages (AMs) in different anatomical compartments remain poorly understood. Polystyrene particles ranging from 20 nm to 1,000 nm we…	FALSE	FALSE	FALSE
166	Blass, K. G.,Briand, R. L.,Ng, D. S.,Harold, S.. Miniature two-dimensional thin-layer chromatographic separation of lecithin and sphingomyelin. J Chromatogr. 1980. 182:311-6	Blass, K. G.,Briand, R. L.,Ng, D. S.,Harold, S.	Miniature two-dimensional thin-layer chromatographic separation of lecithin and sphingomyelin	1980	A miniature two-dimensional thin-layer chromatographic procedure employing silica gel impregnated glass-microfiber chromatography sheets (commercial product, ITLC-type SG sheets) has been developed for the separation of lecithin (L) and sphingomyelin (S) from a standard lipid mixture containing L, S, lysolecithin, phosphatidyl inositol (PI), phosphatidyl serine (PS), phosphatidyl ethanolamine, ph…	FALSE	FALSE	FALSE
167	Blaudszun, A. R.,Moldenhauer, G.,Schneider, M.,Philippi, A.. A photosensitizer delivered by bispecific antibody redirected T lymphocytes enhances cytotoxicity against EpCAM-expressing carcinoma cells upon light irradiation. J Control Release. 2015. 197:58-68	Blaudszun, A. R.,Moldenhauer, G.,Schneider, M.,Philippi, A.	A photosensitizer delivered by bispecific antibody redirected T lymphocytes enhances cytotoxicity against EpCAM-expressing carcinoma cells upon light irradiation	2015	Recently conducted clinical trials have provided impressive evidence that chemotherapy resistant metastatic melanoma and several hematological malignancies can be cured using adoptive T cell therapy or T cell-recruiting bispecific antibodies. However, a significant fraction of patients did not benefit from these treatments. Here we have evaluated the feasibility of a novel combination therapy whi…	FALSE	FALSE	FALSE
168	Blong, C. C.,Jeon, C. J.,Yeo, J. Y.,Ye, E. A.,Oh, J.,Callahan, J. M.,Law, W. D.,Mallapragada, S. K.,Sakaguchi, D. S.. Differentiation and behavior of human neural progenitors on micropatterned substrates and in the developing retina. J Neurosci Res. 2010. 88:1445-56	Blong, C. C.,Jeon, C. J.,Yeo, J. Y.,Ye, E. A.,Oh, J.,Callahan, J. M.,Law, W. D.,Mallapragada, S. K.,Sakaguchi, D. S.	Differentiation and behavior of human neural progenitors on micropatterned substrates and in the developing retina	2010	In this study we investigated the differentiation of human neural progenitor cells (hNPCs) in vitro to evaluate their differentiation potential and in vivo to explore their viability and behavior following transplantation. Progenitors were maintained as neurospheres in media containing basic fibroblast growth factor and epidermal growth factor. Micropatterned polystyrene substrates were fabricate…	FALSE	FALSE	FALSE
169	Bochicchio, B.,Barbaro, K.,De Bonis, A.,Rau, J. V.,Pepe, A.. Electrospun poly(d,l-lactide)/gelatin/glass-ceramics tricomponent nanofibrous scaffold for bone tissue engineering. J Biomed Mater Res A. 2020. 108:1064-1076	Bochicchio, B.,Barbaro, K.,De Bonis, A.,Rau, J. V.,Pepe, A.	Electrospun poly(d,l-lactide)/gelatin/glass-ceramics tricomponent nanofibrous scaffold for bone tissue engineering	2020	Electrospun scaffolds are emerging as extracellular matrix (ECM)mimicking structures for tissue engineering thanks to their nanofibrous architecture. For the development of suitable electrospun scaffolds for bone tissue engineering, the addition of inorganic components has been implemented with the aim to confer important bioactivity like osteoinduction, osteointegration, and cell adhesion to the…	FALSE	FALSE	FALSE
170	Böckers, M.,Paul, N. W.,Efferth, T.. Organophosphate ester tri-o-cresyl phosphate interacts with estrogen receptor α in MCF-7 breast cancer cells promoting cancer growth. Toxicol Appl Pharmacol. 2020. 395:114977	Böckers, M.,Paul, N. W.,Efferth, T.	Organophosphate ester tri-o-cresyl phosphate interacts with estrogen receptor α in MCF-7 breast cancer cells promoting cancer growth	2020	Plastic in the ocean degrades to microplastic, thereby enhancing the leaching of incorporated plasticizers due to the increased particle surface. The uptake of microplastic-derived plasticizers by marine animals and the subsequent entry in the food chain raises concerns for adverse health effects in human beings. Frequently used plasticizers as the organophosphate ester tri-o-cresyl phosphate (TO…	FALSE	FALSE	FALSE
171	Böckers, M.,Paul, N. W.,Efferth, T.. Indeno[1,2,3-cd]pyrene and picene mediate actions via estrogen receptor α signaling pathway in in vitro cell systems, altering gene expression. Toxicol Appl Pharmacol. 2020. 396:114995	Böckers, M.,Paul, N. W.,Efferth, T.	Indeno[1,2,3-cd]pyrene and picene mediate actions via estrogen receptor α signaling pathway in in vitro cell systems, altering gene expression	2020	Currently, the environmental impact of ubiquitous plastic debris triggered quite some public attention. However, the global impact of microplastic on human health is by and large either unknown or neglected. By looking at the underlying biochemical mechanisms leading to the global health threat microplastic was discovered to carry persistent organic pollutants, such as polycyclic aromatic hydroca…	FALSE	FALSE	FALSE
172	Böckers, M.,Paul, N. W.,Efferth, T.. Bisphenolic compounds alter gene expression in MCF-7 cells through interaction with estrogen receptor α. Toxicol Appl Pharmacol. 2020. 399:115030	Böckers, M.,Paul, N. W.,Efferth, T.	Bisphenolic compounds alter gene expression in MCF-7 cells through interaction with estrogen receptor α	2020	Plasticizers released from microplastic are increasingly viewed with concern. While adverse health effects induced by bisphenol A and its analogues on marine animals are well documented in the literature, the endocrine potential of bisphenolic compounds on human health remains elusive. We applied next generation sequencing (NGS) with the estrogen receptor α (ERα) positive human breast cancer cell…	FALSE	FALSE	FALSE
173	Bohr, J.,Tysk, C.,Eriksson, S.,Abrahamsson, H.,Järnerot, G.. Collagenous colitis: a retrospective study of clinical presentation and treatment in 163 patients. Gut. 1996. 39:846-51	Bohr, J.,Tysk, C.,Eriksson, S.,Abrahamsson, H.,Järnerot, G.	Collagenous colitis: a retrospective study of clinical presentation and treatment in 163 patients	1996	BACKGROUND: Data on collagenous colitis have been based on a limited number of patients. AIMS: To obtain more information on this disease from a register set up at Orebro Medical Center Hospital. PATIENTS AND METHODS: Twenty five Swedish hospitals have contributed to this patient register, which comprises 163 histopathologically verified cases. Clinical data were retrospectively analysed. RESULTS…	FALSE	FALSE	FALSE
174	Bojic, S.,Falco, M. M.,Stojkovic, P.,Ljujic, B.,Gazdic Jankovic, M.,Armstrong, L.,Markovic, N.,Dopazo, J.,Lako, M.,Bauer, R.,Stojkovic, M.. Platform to study intracellular polystyrene nanoplastic pollution and clinical outcomes. Stem Cells. 2020. 38:1321-1325	Bojic, S.,Falco, M. M.,Stojkovic, P.,Ljujic, B.,Gazdic Jankovic, M.,Armstrong, L.,Markovic, N.,Dopazo, J.,Lako, M.,Bauer, R.,Stojkovic, M.	Platform to study intracellular polystyrene nanoplastic pollution and clinical outcomes	2020	Increased pollution by plastics has become a serious global environmental problem, but the concerns for human health have been raised after reported presence of microplastics (MPs) and nanoplastics (NPs) in food and beverages. Unfortunately, few studies have investigate the potentially harmful effects of MPs/NPs on early human development and human health. Therefore, we used a new platform to stu…	FALSE	FALSE	FALSE
175	Bokhari, M.,Carnachan, R. J.,Cameron, N. R.,Przyborski, S. A.. Culture of HepG2 liver cells on three dimensional polystyrene scaffolds enhances cell structure and function during toxicological challenge. J Anat. 2007. 211:567-76	Bokhari, M.,Carnachan, R. J.,Cameron, N. R.,Przyborski, S. A.	Culture of HepG2 liver cells on three dimensional polystyrene scaffolds enhances cell structure and function during toxicological challenge	2007	Cultured cells are dramatically affected by the micro-environment in which they are grown. In this study, we have investigated whether HepG2 liver cells grown in three dimensional (3-D) cultures cope more effectively with the known cytotoxic agent, methotrexate, than their counterparts grown on traditional two dimensional (2-D) flat plastic surfaces. To enable 3-D growth of HepG2 cells in vitro, …	FALSE	FALSE	FALSE
176	Bolier, A. R.,Peri, S.,Oude Elferink, R. P.,Beuers, U.. The challenge of cholestatic pruritus. Acta Gastroenterol Belg. 2012. 75:399-404	Bolier, A. R.,Peri, S.,Oude Elferink, R. P.,Beuers, U.	The challenge of cholestatic pruritus	2012	Pruritus can be the dominant symptom of cholestatic liver disease but is difficult to treat since unraveling its pathophysiology is a great challenge. Serum autotaxin activity correlates with pruritus intensity, but its causal relationship, expression pattern and exact mode of action during cholestasis remain to be established. The anion exchange resin cholestyramine, the PXR agonist rifampicin, …	FALSE	FALSE	FALSE
177	Bollinger, R. R.,Everett, M. L.,Wahl, S. D.,Lee, Y. H.,Orndorff, P. E.,Parker, W.. Secretory IgA and mucin-mediated biofilm formation by environmental strains of Escherichia coli: role of type 1 pili. Mol Immunol. 2006. 43:378-87	Bollinger, R. R.,Everett, M. L.,Wahl, S. D.,Lee, Y. H.,Orndorff, P. E.,Parker, W.	Secretory IgA and mucin-mediated biofilm formation by environmental strains of Escherichia coli: role of type 1 pili	2006	Recent studies suggest the importance of secretory IgA (SIgA) and mucin in the mediation of biofilm formation by commensal bacteria within the mammalian gut. Studies using a variety of strains of Escherichia coli have indicated that the interaction between E. coli and SIgA is dependent on the type 1 pilus. In this study, the importance of the pilus in SIgA-mediated biofilm formation by a laborato…	FALSE	FALSE	FALSE
178	Boll, M.,Weber, L. W.,Plana, J.,Stampfl, A.. In vivo and in vitro studies on the regulatory link between 3-hydroxy-3-methylglutaryl coenzyme A reductase and cholesterol 7 alpha-hydroxylase in rat liver. Z Naturforsch C J Biosci. 1999. 54:371-82	Boll, M.,Weber, L. W.,Plana, J.,Stampfl, A.	In vivo and in vitro studies on the regulatory link between 3-hydroxy-3-methylglutaryl coenzyme A reductase and cholesterol 7 alpha-hydroxylase in rat liver	1999	The activities of 3-hydroxy-3-methylglutaryl CoA reductase (HMGCoA reductase; EC 1.1.1.34), rate-limiting enzyme of cholesterol biosynthesis, and cholesterol 7 alpha-hydroxylase (EC 1.14.13.17), key enzyme of the neutral bile acid synthesis pathway, were measured in the microsomal fraction of rat liver and in rat liver cells to investigate the coordinate regulation of the two pathways. Both enzym…	FALSE	FALSE	FALSE
179	Bonfanti, P.,Colombo, A.,Saibene, M.,Motta, G.,Saliu, F.,Catelani, T.,Mehn, D.,La Spina, R.,Ponti, J.,Cella, C.,Floris, P.,Mantecca, P.. Microplastics from miscellaneous plastic wastes: Physico-chemical characterization and impact on fish and amphibian development. Ecotoxicol Environ Saf. 2021. 225:112775	Bonfanti, P.,Colombo, A.,Saibene, M.,Motta, G.,Saliu, F.,Catelani, T.,Mehn, D.,La Spina, R.,Ponti, J.,Cella, C.,Floris, P.,Mantecca, P.	Microplastics from miscellaneous plastic wastes: Physico-chemical characterization and impact on fish and amphibian development	2021	Microplastic pollution represents a global problem with negative impacts on aquatic environment and organisms' health. To date, most of the laboratory toxicological studies on microplastics (MPs) have made use of single commercial micro and nano-polymers, which do not reflect the heterogeneity of environmental MPs. To improve the relevance of the hazard assessment, micrometer-sized plastic partic…	FALSE	FALSE	FALSE
180	Bonilla-Musoles, F.. Scanner electron microscopy of the cervical mucus. Clin Exp Obstet Gynecol. 1983. 10:151-6	Bonilla-Musoles, F.	Scanner electron microscopy of the cervical mucus	1983	The cyclical changes that appear in the fibrillar structure of the cervical mucus are described using scanner electron microscopy (SEM). During ovulation the fibrillar mesh is formed of microfibers of 500 to 5000 A that form a large open network, that is not very dense noted by ample spaces (up to 40 mu) between the fibers. During the rest of the cycle the mesh is very dense and the fibers are ve…	FALSE	FALSE	FALSE
181	Boodagh, P.,Johnson, R.,Maly, C.,Ding, Y.,Tan, W.. Soft-sheath, stiff-core microfiber hydrogel for coating vascular implants. Colloids Surf B Biointerfaces. 2019. 183:110395	Boodagh, P.,Johnson, R.,Maly, C.,Ding, Y.,Tan, W.	Soft-sheath, stiff-core microfiber hydrogel for coating vascular implants	2019	Vascular implants remain clinically challenged due to often-occurring thrombosis and stenosis. Critical to addressing these complications is the design of implant material surfaces to inhibit the activities of platelets, smooth muscle cells (SMCs) and inflammatory cells. Recent mechanobiology studies accentuate the significance of material elasticity to cells and tissues. We thus developed and ch…	FALSE	FALSE	FALSE
182	Boonkaew, B.,Tompkins, K.,Manokawinchoke, J.,Pavasant, P.,Supaphol, P.. Characterization and cytological effects of a novel glycated gelatine substrate. Biomed Mater. 2014. 9:025001	Boonkaew, B.,Tompkins, K.,Manokawinchoke, J.,Pavasant, P.,Supaphol, P.	Characterization and cytological effects of a novel glycated gelatine substrate	2014	Hyperglycemia in diabetes results in the glycation of long-lived proteins. Protein glycation leads to the formation of advanced glycation end products (AGEs), which are implicated in delayed wound healing and other diabetes-associated pathologies, one of which is periodontal disease. Research into the mechanisms by which glycated long-lived proteins such as collagen exert their effects can allow …	FALSE	FALSE	FALSE
183	Boots, B.,Russell, C. W.,Green, D. S.. Effects of Microplastics in Soil Ecosystems: Above and Below Ground. Environ Sci Technol. 2019. 53:11496-11506	Boots, B.,Russell, C. W.,Green, D. S.	Effects of Microplastics in Soil Ecosystems: Above and Below Ground	2019	Environmental contamination by microplastics is now considered an emerging threat to biodiversity and ecosystem functioning. Soil ecosystems, particularly agricultural land, have been recognized as a major sink of microplastics, but the impacts of microplastics on soil ecosystems (e.g., above and below ground) remain largely unknown. In this study, different types of microplastics [biodegradable …	FALSE	FALSE	FALSE
184	Bopp, S. K.,Bols, N. C.,Schirmer, K.. Development of a solvent-free, solid-phase in vitro bioassay using vertebrate cells. Environ Toxicol Chem. 2006. 25:1390-8	Bopp, S. K.,Bols, N. C.,Schirmer, K.	Development of a solvent-free, solid-phase in vitro bioassay using vertebrate cells	2006	Miniaturized bioassays offer many advantages in exploring the toxic potential of chemicals, including small sample volumes and compatibility with high-throughput screening. One problem common to miniaturized systems, however, is the loss of test chemicals because of sorption. The idea of the current study was to use the sorption phenomenon in a positive way. It was found that contaminants sorbed …	FALSE	FALSE	FALSE
185	Bopp, S. K.,McLachlan, M. S.,Schirmer, K.. Passive sampler for combined chemical and toxicological long-term monitoring of groundwater: the ceramic toximeter. Environ Sci Technol. 2007. 41:6868-76	Bopp, S. K.,McLachlan, M. S.,Schirmer, K.	Passive sampler for combined chemical and toxicological long-term monitoring of groundwater: the ceramic toximeter	2007	We present the development of a passive sampling device that combines chemical with biological assessment of water following time-integrating, long-term sampling. The new device, which was designated the Ceramic Toximeter, brings together the simplicity of the Ceramic Dosimeter as a ceramic membrane-based, solid-sorbent sampler and the uniqueness of a recently developed solid-phase, solvent-free …	FALSE	FALSE	FALSE
186	Bosman, S. J.,Nieto, S. P.,Patton, W. C.,Jacobson, J. D.,Corselli, J. U.,Chan, P. J.. Development of mammalian embryos exposed to mixed-size nanoparticles. Clin Exp Obstet Gynecol. 2005. 32:222-4	Bosman, S. J.,Nieto, S. P.,Patton, W. C.,Jacobson, J. D.,Corselli, J. U.,Chan, P. J.	Development of mammalian embryos exposed to mixed-size nanoparticles	2005	Inhaled or ingested ultrafine nanoparticles and their effects on early pregnancy remain polemic. The objectives of the study were: (a) to determine the embryotoxic effects of nanoparticles at the 2-cell stage and (b) to localize the internalized nanoparticles in the blastocyst. Thawed mouse 2-cell embryos (no. = 128) were exposed to either mixed-size polystyrene-based nanoparticles (11 million/ml…	FALSE	FALSE	FALSE
187	Boström, H.,Hansson, R.,Jönsson, K. H.,Wikvall, K.. Cytochromes P-450 LM3b and LM4 in biosynthesis of bile acids. Eur J Biochem. 1981. 120:29-32	Boström, H.,Hansson, R.,Jönsson, K. H.,Wikvall, K.	Cytochromes P-450 LM3b and LM4 in biosynthesis of bile acids	1981	Cytochromes P-450 LM3b and LM4 were prepared from untreated and cholestyramine-treated rabbits. The catalytic properties of these cytochrome P-450 fractions towards substrates in bile acid biosynthesis were studied in reconstituted systems containing NADPH -- cytochrome P-450 reductase and phospholipid. Cytochrome P-450 LM3b showed no hydroxylase activity towards cholesterol and only low activity…	FALSE	FALSE	FALSE
188	Bos, G. W.,Scharenborg, N. M.,Poot, A. A.,Engbers, G. H.,Terlingen, J. G.,Beugeling, T.,Van Aken, W. G.,Feijen, J.. Adherence and proliferation of endothelial cells on surface-immobilized albumin-heparin conjugate. Tissue Eng. 1998. 4:267-79	Bos, G. W.,Scharenborg, N. M.,Poot, A. A.,Engbers, G. H.,Terlingen, J. G.,Beugeling, T.,Van Aken, W. G.,Feijen, J.	Adherence and proliferation of endothelial cells on surface-immobilized albumin-heparin conjugate	1998	Small-diameter vascular grafts rapidly fail after implantation, due to occlusion caused by thrombosis. This problem cannot be overcome using medication. A promising improvement of graft patency is the seeding of endothelial cells (EC) on the luminal surface of the vascular graft. Conjugates of albumin and heparin, which were developed to obtain nonthrombogenic coatings, could form an ideal coatin…	FALSE	FALSE	FALSE
189	Botham, K. M.,Boyd, G. S.. Cholesterol 7 alpha-hydroxylase in isolated rat liver cells. Eur J Biochem. 1979. 95:533-42	Botham, K. M.,Boyd, G. S.	Cholesterol 7 alpha-hydroxylase in isolated rat liver cells	1979	1. The activity of cholesterol 7 alpha-hydroxylase found in the 10000 x g supernatant prepared from isolated rat liver cells was comparable to that found with microsomal fractions from whole liver. 2. The activity of cholesterol 7 alpha-hydroxylase from cells prepared from livers of rats fed the bile salt sequestering agent cholestyramine was 2--3 fold higher than the activity of this enzyme foun…	FALSE	FALSE	FALSE
190	Botterell, Z. L. R.,Beaumont, N.,Dorrington, T.,Steinke, M.,Thompson, R. C.,Lindeque, P. K.. Bioavailability and effects of microplastics on marine zooplankton: A review. Environ Pollut. 2019. 245:98-110	Botterell, Z. L. R.,Beaumont, N.,Dorrington, T.,Steinke, M.,Thompson, R. C.,Lindeque, P. K.	Bioavailability and effects of microplastics on marine zooplankton: A review	2019	Microplastics are abundant and widespread in the marine environment. They are a contaminant of global environmental and economic concern. Due to their small size a wide range of marine species, including zooplankton can ingest them. Research has shown that microplastics are readily ingested by several zooplankton taxa, with associated negative impacts on biological processes. Zooplankton is a cru…	FALSE	FALSE	FALSE
191	Bouafsoun, A.,Helali, S.,Othmane, A.,Kerkeni, A.,Prigent, A. F.,Jaffrézic-Renault, N.,Bessueille, F.,Léonard, D.,Ponsonnet, L.. Evaluation of endothelial cell adhesion onto different protein/gold electrodes by EIS. Macromol Biosci. 2007. 7:599-610	Bouafsoun, A.,Helali, S.,Othmane, A.,Kerkeni, A.,Prigent, A. F.,Jaffrézic-Renault, N.,Bessueille, F.,Léonard, D.,Ponsonnet, L.	Evaluation of endothelial cell adhesion onto different protein/gold electrodes by EIS	2007	To study cell attachment to biomaterials, several proteins such as fibronectin, collagen IV, heparin, immunoglobulin G, and albumin have been deposited onto polystyrene adsorbed on a self-assembled monolayer (silane or thiol) on glass or gold, respectively. The different steps of this multilayer assembly have been characterized by electrochemical impedance spectroscopy (EIS). These data are compa…	FALSE	FALSE	FALSE
192	Boucherle, A.,Calop, J.,Rossignol, A. M.,Bost, M.. [Treatment of essential hypercholesterolemia by normolipidemic drugs in children]. Pediatrie. 1989. 44:633-6	Boucherle, A.,Calop, J.,Rossignol, A. M.,Bost, M.	[Treatment of essential hypercholesterolemia by normolipidemic drugs in children]	1989	The authors list the principal normolipidemic drugs. Only cholestyramine (Questran) and some fibrates (fenofibrate: Lipanthyl for instance) are registered for pediatrics. Cholestyramine acts by sequestering biliary acids, and thereby inhibiting intestinal cholesterol resorption. It is the primary drug used for children, when diet has been unable to restore normal cholesterol values.	FALSE	FALSE	FALSE
193	Boulanger, Y.,Vinay, P.. Use of dialysis fibers for the study of aerobic cells. Biochem Cell Biol. 1986. 64:869-79	Boulanger, Y.,Vinay, P.	Use of dialysis fibers for the study of aerobic cells	1986	The suitability of a perifusion system for the study of renal tubules trapped in different types of dialysis fibers has been investigated. First, the equilibration times across the fiber membranes were estimated by following the penetration of the dysprosium tripolyphosphate shift reagent inside the fibers using 23Na nuclear magnetic resonance. These times ranged from less than 1 min for microfib…	FALSE	FALSE	FALSE
194	Boyd, G. S.,Eastwood, M. A.,MacLean, N.. Bile acids in the rat: studies in experimental occlusion of the bile duct. J Lipid Res. 1966. 7:83-94	Boyd, G. S.,Eastwood, M. A.,MacLean, N.	Bile acids in the rat: studies in experimental occlusion of the bile duct	1966	Bile acids in the plasma, urine, and small intestine of adult male rats with occluded bile ducts have been studied using a method of high specificity for their determination. After bile duct ligation cholic acid rapidly accumulates in the plasma for 8 hr, remains high for a further 8 hr, and subsequently diminishes; bile acids disappear from the small intestine. During the first 12 hr after bile …	FALSE	FALSE	FALSE
195	Bradney, L.,Wijesekara, H.,Palansooriya, K. N.,Obadamudalige, N.,Bolan, N. S.,Ok, Y. S.,Rinklebe, J.,Kim, K. H.,Kirkham, M. B.. Particulate plastics as a vector for toxic trace-element uptake by aquatic and terrestrial organisms and human health risk. Environ Int. 2019. 131:104937	Bradney, L.,Wijesekara, H.,Palansooriya, K. N.,Obadamudalige, N.,Bolan, N. S.,Ok, Y. S.,Rinklebe, J.,Kim, K. H.,Kirkham, M. B.	Particulate plastics as a vector for toxic trace-element uptake by aquatic and terrestrial organisms and human health risk	2019	Particulate plastics in the terrestrial and aquatic environments are small plastic fragments or beads (i.e., 5 mm down to the nanometre range). They have been frequently referred to as 'micro-plastics' or 'nano-plastics'. Research has identified particulate plastics as a vector for toxic trace elements in the environment. The adsorption of toxic trace elements by particulate plastics may be facil…	FALSE	FALSE	FALSE
196	Braun, T.,Ehrlich, L.,Henrich, W.,Koeppel, S.,Lomako, I.,Schwabl, P.,Liebmann, B.. Detection of Microplastic in Human Placenta and Meconium in a Clinical Setting. Pharmaceutics. 2021. 13:#pages#	Braun, T.,Ehrlich, L.,Henrich, W.,Koeppel, S.,Lomako, I.,Schwabl, P.,Liebmann, B.	Detection of Microplastic in Human Placenta and Meconium in a Clinical Setting	2021	Environmental pollution with microplastics (MPs) is a major and worldwide concern. Involuntary exposure to MPs by ingestion or inhalation is unavoidable. The effects on human health are still under debate, while in animals, cellular MP translocation and subsequent deleterious effects were shown. First reports indicate a potential intrauterine exposure with MPs, yet readouts are prone to contamina…	FALSE	FALSE	FALSE
197	Brennan, M. J.,Meredith, H. J.,Jenkins, C. L.,Wilker, J. J.,Liu, J. C.. Cytocompatibility studies of a biomimetic copolymer with simplified structure and high-strength adhesion. J Biomed Mater Res A. 2016. 104:983-90	Brennan, M. J.,Meredith, H. J.,Jenkins, C. L.,Wilker, J. J.,Liu, J. C.	Cytocompatibility studies of a biomimetic copolymer with simplified structure and high-strength adhesion	2016	The development of adhesives suitable for biomedical applications has been challenging given that these materials must exhibit sufficient adhesion strengths and biocompatibility. Biomimetic materials inspired by mussel adhesive proteins appear to contain many of the necessary characteristics for biomedical adhesives. In particular, poly[(3,4-dihydroxystyrene)-co-styrene] has been shown to be a hi…	FALSE	FALSE	FALSE
198	Brewer, M. G.,DiPiazza, A.,Acklin, J.,Feng, C.,Sant, A. J.,Dewhurst, S.. Nanoparticles decorated with viral antigens are more immunogenic at low surface density. Vaccine. 2017. 35:774-781	Brewer, M. G.,DiPiazza, A.,Acklin, J.,Feng, C.,Sant, A. J.,Dewhurst, S.	Nanoparticles decorated with viral antigens are more immunogenic at low surface density	2017	There is an urgent need to develop protective vaccines for high priority viral pathogens. One approach known to enhance immune responses to viral proteins is to display them on a nanoparticle (NP) scaffold. However, little is known about the effect of protein density on the B cell response to antigens displayed on NPs. To address this question HIV-1 Envelope (Env) and influenza hemagglutinin (HA)…	FALSE	FALSE	FALSE
199	Briët, J. W.,Eskes, T. K.,Kamminga, G. A.. [Liver disease and pregnancy. A pregnancy complicated by icterus and pruritus, treated with cholestyramine resin]. Ned Tijdschr Verloskd Gynaecol. 1969. 69:475-87	Briët, J. W.,Eskes, T. K.,Kamminga, G. A.	[Liver disease and pregnancy. A pregnancy complicated by icterus and pruritus, treated with cholestyramine resin]	1969		FALSE	FALSE	FALSE
200	Bringer, A.,Thomas, H.,Prunier, G.,Dubillot, E.,Bossut, N.,Churlaud, C.,Clérandeau, C.,Le Bihanic, F.,Cachot, J.. High density polyethylene (HDPE) microplastics impair development and swimming activity of Pacific oyster D-larvae, Crassostrea gigas, depending on particle size. Environ Pollut. 2020. 260:113978	Bringer, A.,Thomas, H.,Prunier, G.,Dubillot, E.,Bossut, N.,Churlaud, C.,Clérandeau, C.,Le Bihanic, F.,Cachot, J.	High density polyethylene (HDPE) microplastics impair development and swimming activity of Pacific oyster D-larvae, Crassostrea gigas, depending on particle size	2020	Understanding the effects of plastic debris on marine ecosystems is essential in encouraging decision-makers to take action. The present study investigates the effect of a 24 h experimental exposure to high density polyethylene (HDPE) microplastics (MPs) of different sizes (4-6, 11-13 and 20-25 μm) and at three concentrations (0.1, 1 and 10 mg MP.L(-1)) on the development and locomotor activity o…	FALSE	FALSE	FALSE
201	Bringer, A.,Cachot, J.,Prunier, G.,Dubillot, E.,Clérandeau, C.,Hélène, Thomas. Experimental ingestion of fluorescent microplastics by pacific oysters, Crassostrea gigas, and their effects on the behaviour and development at early stages. Chemosphere. 2020. 254:126793	Bringer, A.,Cachot, J.,Prunier, G.,Dubillot, E.,Clérandeau, C.,Hélène, Thomas	Experimental ingestion of fluorescent microplastics by pacific oysters, Crassostrea gigas, and their effects on the behaviour and development at early stages	2020	Plastics are persistent synthetic polymers that accumulate as waste in the marine environment. Microplastics (MPs, <5 mm) can be found either as microbeads in body care and some industrial products or as plastic debris through degradation. Plastic microbeads (1-5 μm, fluorescent, Cospheric) were used to characterise the MP ingestion and determine their potential harmful effects on both the swimmi…	FALSE	FALSE	FALSE
202	Bringer, A.,Cachot, J.,Dubillot, E.,Lalot, B.,Thomas, H.. Evidence of deleterious effects of microplastics from aquaculture materials on pediveliger larva settlement and oyster spat growth of Pacific oyster, Crassostrea gigas. Sci Total Environ. 2021. 794:148708	Bringer, A.,Cachot, J.,Dubillot, E.,Lalot, B.,Thomas, H.	Evidence of deleterious effects of microplastics from aquaculture materials on pediveliger larva settlement and oyster spat growth of Pacific oyster, Crassostrea gigas	2021	Plastic is currently used in aquaculture as a material for settlement and magnification of oyster spats. Plastic weathering and fragmentation under natural conditions can lead to the production of micro and nanoparticles and additive leakage, with potential toxic effects on marine life. This study investigates the effects of the exposure to microplastic (MPs) cocktail derived from aged aquacultur…	FALSE	FALSE	FALSE
203	Browne, S.,Fontana, G.,Rodriguez, B. J.,Pandit, A.. A protective extracellular matrix-based gene delivery reservoir fabricated by electrostatic charge manipulation. Mol Pharm. 2012. 9:3099-106	Browne, S.,Fontana, G.,Rodriguez, B. J.,Pandit, A.	A protective extracellular matrix-based gene delivery reservoir fabricated by electrostatic charge manipulation	2012	Gene therapy is a field that offers hope and promise for the treatment of diseases and traumas of a genetic nature and otherwise. However, progress toward the clinic has been delayed because of concerns over the safety of viral vectors and the efficacy of safer nonviral systems, which have low transfection efficacy and short transgene expression. This study describes the fabrication and character…	FALSE	FALSE	FALSE
204	Brown, A.,Burke, G. A.,Meenan, B. J.. Patterned cell culture substrates created by hot embossing of tissue culture treated polystyrene. J Mater Sci Mater Med. 2013. 24:2797-807	Brown, A.,Burke, G. A.,Meenan, B. J.	Patterned cell culture substrates created by hot embossing of tissue culture treated polystyrene	2013	Patterning materials such that they elicit a different cell response in different regions would have significant implications in fields such as implantable biomaterials, in vitro cell culture and tissue engineering and regenerative medicine. Moreover, the ability to pattern polymers using inexpensive, currently available processes, without the need for adding proteins or other biochemical agents …	FALSE	FALSE	FALSE
205	Brown, S.,Pistiner, J.,Adjei, I. M.,Sharma, B.. Nanoparticle Properties for Delivery to Cartilage: The Implications of Disease State, Synovial Fluid, and Off-Target Uptake. Mol Pharm. 2019. 16:469-479	Brown, S.,Pistiner, J.,Adjei, I. M.,Sharma, B.	Nanoparticle Properties for Delivery to Cartilage: The Implications of Disease State, Synovial Fluid, and Off-Target Uptake	2019	A major hurdle limiting the ability to treat and cure osteoarthritis, a common and debilitating disease, is rapid joint clearance and limited cartilage targeting of intra-articular therapies. Nanoscale drug carriers have the potential to improve therapeutic targeting and retention in the joint after direct injection; however, there still lacks a fundamental understanding of how the physicochemica…	FALSE	FALSE	FALSE
206	Brown, W. J.,Karr, J. P.,McGarry, M.,Williams, P. D.,Hagerman, L. M.,Murphy, G. P.. The effects of cholestyramine, colestipol, and ADR-132 on the rat prostate and dunning R-3327 adenocarcinoma. J Surg Oncol. 1983. 22:273-7	Brown, W. J.,Karr, J. P.,McGarry, M.,Williams, P. D.,Hagerman, L. M.,Murphy, G. P.	The effects of cholestyramine, colestipol, and ADR-132 on the rat prostate and dunning R-3327 adenocarcinoma	1983	The effects of three compounds known to have hypocholesterolemic activity in several species were investigated on the rat prostate and the hormone-dependent R-3327 rat prostatic adenocarcinoma. Cholestyramine, colestipol, and ADR-132 are bile acid-sequestering anion exchange resins which were fed to separate groups of adult male Copenhagen X Fischer (F1) hybrid rats in doses of 0.25%, 1.00%, and …	FALSE	FALSE	FALSE
207	Brown, W. V.,Goldberg, I. J.,Ginsberg, H. N.. Treatment of common lipoprotein disorders. Prog Cardiovasc Dis. 1984. 27:1-20	Brown, W. V.,Goldberg, I. J.,Ginsberg, H. N.	Treatment of common lipoprotein disorders	1984	The pathogenesis of arteriosclerosis is not yet fully understood. The growing body of scientific information strongly indicates that the plasma lipoproteins are playing a crucial role in the development of this disease. We now have conclusive information that dietary cholesterol can produce arteriosclerosis in animals and its removal from the diet can result in regression of these lesions. Most i…	FALSE	FALSE	FALSE
208	Brunot, C.,Grosgogeat, B.,Picart, C.,Lagneau, C.,Jaffrezic-Renault, N.,Ponsonnet, L.. Response of fibroblast activity and polyelectrolyte multilayer films coating titanium. Dent Mater. 2008. 24:1025-35	Brunot, C.,Grosgogeat, B.,Picart, C.,Lagneau, C.,Jaffrezic-Renault, N.,Ponsonnet, L.	Response of fibroblast activity and polyelectrolyte multilayer films coating titanium	2008	OBJECTIVES: The study of surface properties is a recent and crucial issue in the biomaterial fields applied to Odontology. The reference biomaterial in dental implantology is titanium. The principal objective is a perfect bio-integration in the oral ecosystem, both in terms of mucosal and bone tissues. The aim of this work was to optimize the tissue-titanium interface by applying polyelectrolyte …	FALSE	FALSE	FALSE
209	Brun, N. R.,Beenakker, M. M. T.,Hunting, E. R.,Ebert, D.,Vijver, M. G.. Brood pouch-mediated polystyrene nanoparticle uptake during Daphnia magna embryogenesis. Nanotoxicology. 2017. 11:1059-1069	Brun, N. R.,Beenakker, M. M. T.,Hunting, E. R.,Ebert, D.,Vijver, M. G.	Brood pouch-mediated polystyrene nanoparticle uptake during Daphnia magna embryogenesis	2017	Nanoplastic debris is currently expected to be ubiquitously distributed in aquatic environments and an emerging environmental issue affecting organisms across trophic levels. While ingestion of particles receives most attention, other routes of uptake and cellular accumulation remain unexplored. Here, the planktonic filter feeder Daphnia magna was used to track routes of uptake and target tissues…	FALSE	FALSE	FALSE
210	Brun, N. R.,van Hage, P.,Hunting, E. R.,Haramis, A. G.,Vink, S. C.,Vijver, M. G.,Schaaf, M. J. M.,Tudorache, C.. Polystyrene nanoplastics disrupt glucose metabolism and cortisol levels with a possible link to behavioural changes in larval zebrafish. Commun Biol. 2019. 2:382	Brun, N. R.,van Hage, P.,Hunting, E. R.,Haramis, A. G.,Vink, S. C.,Vijver, M. G.,Schaaf, M. J. M.,Tudorache, C.	Polystyrene nanoplastics disrupt glucose metabolism and cortisol levels with a possible link to behavioural changes in larval zebrafish	2019	Plastic nanoparticles originating from weathering plastic waste are emerging contaminants in aquatic environments, with unknown modes of action in aquatic organisms. Recent studies suggest that internalised nanoplastics may disrupt processes related to energy metabolism. Such disruption can be crucial for organisms during development and may ultimately lead to changes in behaviour. Here, we inves…	FALSE	FALSE	FALSE
211	Budzinski, L.,Schulz, A. R.,Baumgart, S.,Burns, T.,Rose, T.,Hirseland, H.,Mei, H. E.. Osmium-Labeled Microspheres for Bead-Based Assays in Mass Cytometry. J Immunol. 2019. 202:3103-3112	Budzinski, L.,Schulz, A. R.,Baumgart, S.,Burns, T.,Rose, T.,Hirseland, H.,Mei, H. E.	Osmium-Labeled Microspheres for Bead-Based Assays in Mass Cytometry	2019	Polystyrene beads are broadly applied in flow cytometry. Implementing bead-based assays in mass cytometry is desired but hampered by the lack of an elemental label required for their detection. In this study, we introduce stable osmium tetroxide labeling as a universal approach for generating functionalized beads readily detectable by mass cytometry. We demonstrate the utility of osmium-labeled b…	FALSE	FALSE	FALSE
212	Bueno, C.,Alves, F. L.,Pinheiro, L. M.,Perez, L.,Agostini, V. O.,Fernandes, E. H. L.,Möller, O. O.,Weschenfelder, J.,Pinho, G. L. L.,Wallner-Kersanach, M.,Moura, R. R.,Durán, J. M.,Etchevers, I.,Costa, L. D. F.,Werlang, C. C.,Bortolin, E.,Machado, E.,Figueira, R. C. L.,Ferreira, P. A. L.,Andrade, C.,Fornaro, L.,García-Rodríguez, F.. The effect of agricultural intensification and water-locking on …	Bueno, C.,Alves, F. L.,Pinheiro, L. M.,Perez, L.,Agostini, V. O.,Fernandes, E. H. L.,Möller, O. O.,Weschenfelder, J.,Pinho, G. L. L.,Wallner-Kersanach, M.,Moura, R. R.,Durán, J. M.,Etchevers, I.,Costa, L. D. F.,Werlang, C. C.,Bortolin, E.,Machado, E.,Figueira, R. C. L.,Ferreira, P. A. L.,Andrade, C.,Fornaro, L.,García-Rodríguez, F.	The effect of agricultural intensification and water-locking on the world's largest coastal lagoonal system	2021	The palaeolimnological conditions of Mirim Lagoon, a large coastal shallow lagoon under the influence of historical human impacts related to the development of the primary sector of the economy were reconstructed. The first significant human impact consisted of locking the estuarine system to induce the transition from brackish to freshwater conditions. During this transition, the sedimentation r…	FALSE	FALSE	FALSE
213	Burdick, J. A.,Mason, M. N.,Anseth, K. S.. In situ forming lactic acid based orthopaedic biomaterials: influence of oligomer chemistry on osteoblast attachment and function. J Biomater Sci Polym Ed. 2001. 12:1253-65	Burdick, J. A.,Mason, M. N.,Anseth, K. S.	In situ forming lactic acid based orthopaedic biomaterials: influence of oligomer chemistry on osteoblast attachment and function	2001	The ability of osteoblasts to attach and function normally on scaffolds fabricated from synthetic materials is essential for musculoskeletal tissue engineering applications. In this study, the osteoconductivity of polymer networks formed from multifunctional lactic acid oligomers was assessed. These oligomers form highly crosslinked networks via a photoinitiated polymerization, which provides pot…	FALSE	FALSE	FALSE
214	Burleson, G. R.,Fuller, L. B.,Ménache, M. G.,Graham, J. A.. Poly(I):poly(C)-enhanced alveolar and peritoneal macrophage phagocytosis: quantification by a new method utilizing fluorescent beads. Proc Soc Exp Biol Med. 1987. 184:468-76	Burleson, G. R.,Fuller, L. B.,Ménache, M. G.,Graham, J. A.	Poly(I):poly(C)-enhanced alveolar and peritoneal macrophage phagocytosis: quantification by a new method utilizing fluorescent beads	1987	Phagocytosis is an important immune function to quantify. This immune response may be modulated by exposure to biological response modifiers or by exposure to pollutants. A new technique for quantifying nonspecific phagocytosis of alveolar and peritoneal macrophages in the same animal has been developed that utilizes fluorescent polystyrene beads. When incorporated into inhalation studies, this t…	FALSE	FALSE	FALSE
215	Burns, E. E.,Boxall, A. B. A.. Microplastics in the aquatic environment: Evidence for or against adverse impacts and major knowledge gaps. Environ Toxicol Chem. 2018. 37:2776-2796	Burns, E. E.,Boxall, A. B. A.	Microplastics in the aquatic environment: Evidence for or against adverse impacts and major knowledge gaps	2018	There is increasing scientific and public concern over the presence of microplastics in the natural environment. We present the results of a systematic review of the literature to assess the weight of evidence for microplastics causing environmental harm. We conclude that microplastics do occur in surface water and sediments. Fragments and fibers predominate, with beads making up only a small pro…	FALSE	FALSE	FALSE
216	Burstein, C.,Ernst, B.. [The estimation of the hemocompatibility of synthetic polymers by in vitro determination of thrombocyte adhesion under standardized conditions]. Z Exp Chir Transplant Kunstliche Organe. 1988. 21:249-54	Burstein, C.,Ernst, B.	[The estimation of the hemocompatibility of synthetic polymers by in vitro determination of thrombocyte adhesion under standardized conditions]	1988	In vitro tests are necessary in the biomaterial investigation to the characterization of blood-material-interactions. The platelet adhesion rate on these layers were tested concerning the valuation of the haemocompatibility of the basic-polymers polyurethane (PUR), polyvinylchloride (PVC), and polystyrene (PS) in two different worked test chambers. The sequence PUR greater than PVC greater than P…	FALSE	FALSE	FALSE
217	Busch, M.,Kämpfer, A. A. M.,Schins, R. P. F.. An inverted in vitro triple culture model of the healthy and inflamed intestine: Adverse effects of polyethylene particles. Chemosphere. 2021. 284:131345	Busch, M.,Kämpfer, A. A. M.,Schins, R. P. F.	An inverted in vitro triple culture model of the healthy and inflamed intestine: Adverse effects of polyethylene particles	2021	As environmental pollution with plastic waste is increasing, numerous reports show the contamination of natural habitats, food and drinking water with plastic particles in the micro- and nanometer range. Since oral exposure to these particles is virtually unavoidable, health concerns towards the general population have been expressed and risk assessment regarding ingested plastic particles is of …	FALSE	FALSE	FALSE
218	Bussolaro, D.,Wright, S. L.,Schnell, S.,Schirmer, K.,Bury, N. R.,Arlt, V. M.. Co-exposure to polystyrene plastic beads and polycyclic aromatic hydrocarbon contaminants in fish gill (RTgill-W1) and intestinal (RTgutGC) epithelial cells derived from rainbow trout (Oncorhynchus mykiss). Environ Pollut. 2019. 248:706-714	Bussolaro, D.,Wright, S. L.,Schnell, S.,Schirmer, K.,Bury, N. R.,Arlt, V. M.	Co-exposure to polystyrene plastic beads and polycyclic aromatic hydrocarbon contaminants in fish gill (RTgill-W1) and intestinal (RTgutGC) epithelial cells derived from rainbow trout (Oncorhynchus mykiss)	2019	Microscopic plastic (MP) particles are a ubiquitous contaminant in aquatic environments, which may bind hydrophobic chemicals, such as polycyclic aromatic hydrocarbons (PAHs), altering their environmental fate and interactions with biota. Using rainbow trout gill (RTgill-W1) and intestinal (RTgutGC) epithelial cells we investigated the effects of polystyrene microbeads (PS-MBs; 220 nm) on the cyt…	FALSE	FALSE	FALSE
219	Butler, J. M.. DNA extraction from forensic samples using chelex. Cold Spring Harb Protoc. 2009. 2009:pdb.prot5229	Butler, J. M.	DNA extraction from forensic samples using chelex	2009		FALSE	FALSE	FALSE
220	Caballero, M.,Ruiz, R.,Márquez de Prado, M.,Seco, M.,Borque, L.,Escanero, J. F.. Development of a microparticle-enhanced nephelometric immunoassay for quantitation of human lysozyme in pleural effusion and plasma. J Clin Lab Anal. 1999. 13:301-7	Caballero, M.,Ruiz, R.,Márquez de Prado, M.,Seco, M.,Borque, L.,Escanero, J. F.	Development of a microparticle-enhanced nephelometric immunoassay for quantitation of human lysozyme in pleural effusion and plasma	1999	A microparticle-enhanced nephelometric immunoassay, based on polystyrene beads coated with antihuman lysozyme antibody, has been developed for lysozyme quantification in sera and pleural effusions. The standard curve extends from 0.58 mg/l to 18.75 mg/l and no antigen effect was observed. The results showed a good serial precision. The intra-assay precision (n = 20) expressed as CV was between 2.…	FALSE	FALSE	FALSE
221	Calero, O.,García-Albert, L.,Rodríguez-Martín, A.,Veiga, S.,Calero, M.. A fast and cost-effective method for apolipoprotein E isotyping as an alternative to APOE genotyping for patient screening and stratification. Sci Rep. 2018. 8:5969	Calero, O.,García-Albert, L.,Rodríguez-Martín, A.,Veiga, S.,Calero, M.	A fast and cost-effective method for apolipoprotein E isotyping as an alternative to APOE genotyping for patient screening and stratification	2018	Apolipoprotein E (apoE) is a 34 kDa glycoprotein involved in lipid metabolism. The human APOE gene encodes for three different apoE protein isoforms: E2, E3 and E4. The interest in apoE isoforms is high for epidemiological research, patient stratification and identification of those at increased risk for clinical trials and prevention. The isoform apoE4 is associated with increased risk for coron…	FALSE	FALSE	FALSE
222	Callahan, M.,Mauck, C.,Taylor, D.,Frezieres, R.,Walsh, T.,Martens, M.. Comparative evaluation of three Tactylon(TM) condoms and a latex condom during vaginal intercourse: breakage and slippage. Contraception. 2000. 61:205-15	Callahan, M.,Mauck, C.,Taylor, D.,Frezieres, R.,Walsh, T.,Martens, M.	Comparative evaluation of three Tactylon(TM) condoms and a latex condom during vaginal intercourse: breakage and slippage	2000	This study compared breakage and slippage rates of three male condom styles made of Tactylon(TM), a synthetic elastomer, to those of a marketed latex condom during vaginal intercourse. Safety and acceptability outcomes were also assessed. This two-center, prospective, crossover study enrolled 443 couples. Each couple was randomly assigned to use three condoms of each type in one of 24 use sequenc…	FALSE	FALSE	FALSE
223	Callebaut, M.,Meeussen, C.. Method for the preservation of polystyrene latex beads in tissue sections. Stain Technol. 1989. 64:100-2	Callebaut, M.,Meeussen, C.	Method for the preservation of polystyrene latex beads in tissue sections	1989		FALSE	FALSE	FALSE
224	Calvo, M. V.,Dominguez-Gil, A.. Interaction of naproxen with cholestyramine. Biopharm Drug Dispos. 1984. 5:33-42	Calvo, M. V.,Dominguez-Gil, A.	Interaction of naproxen with cholestyramine	1984	'In vitro' and 'in vivo' studies were used to determine the interaction of naproxen, an anti-inflammatory agent, and cholestyramine, a hypocholesterolemic substance. Cholestyramine shows a marked affinity for naproxen and the intensity of this is governed by the pH values. The maximum amount of naproxen adsorbed by the resin is close to 2.2 mM g-1. The pharmacokinetics of naproxen was studied in …	FALSE	FALSE	FALSE
225	Canedo, A.,de Jesus, L. W. O.,Bailão, Eflc,Rocha, T. L.. Micronucleus test and nuclear abnormality assay in zebrafish (Danio rerio): Past, present, and future trends. Environ Pollut. 2021. 290:118019	Canedo, A.,de Jesus, L. W. O.,Bailão, Eflc,Rocha, T. L.	Micronucleus test and nuclear abnormality assay in zebrafish (Danio rerio): Past, present, and future trends	2021	Nuclear abnormality (NA) assay in fish has been widely applied for toxicity risk assessment under field and laboratory conditions. The zebrafish (Danio rerio) has become a suitable model system for assessing the NA induced by pollutants. Thus, the current study aimed to summarize and discuss the literature concerning micronucleus (MN) and other NA in zebrafish and its applications in toxicity scr…	FALSE	FALSE	FALSE
226	Cannas, S.,Fastelli, P.,Guerranti, C.,Renzi, M.. Plastic litter in sediments from the coasts of south Tuscany (Tyrrhenian Sea). Mar Pollut Bull. 2017. 119:372-375	Cannas, S.,Fastelli, P.,Guerranti, C.,Renzi, M.	Plastic litter in sediments from the coasts of south Tuscany (Tyrrhenian Sea)	2017	This study estimated the total loads of plastic litter (macro-meso- and micro-plastics) in sediments from a wide stretch of marine and coastal environment of Tyrrhenian Sea. The prevailing category of debris was microplastic. The results obtained, in terms of average amount of microplastic per kilogram of dry sediment, are in agreement with data reported by various Authors internationally. The st…	FALSE	FALSE	FALSE
227	Canniff, P. M.,Hoang, T. C.. Microplastic ingestion by Daphnia magna and its enhancement on algal growth. Sci Total Environ. 2018. 633:500-507	Canniff, P. M.,Hoang, T. C.	Microplastic ingestion by Daphnia magna and its enhancement on algal growth	2018	The rapid increase in plastic use over the last few decades has resulted in plastic pollution in freshwater and marine ecosystems. However, more attention has been paid to plastic pollution in marine ecosystems than to freshwater ecosystems. This research determined microplastic ingestion by Daphnia magna and the potential effect of microplastics on the organism's survival and reproduction. The s…	FALSE	FALSE	FALSE
228	Cantòn, I.,Cole, D. M.,Kemp, E. H.,Watson, P. F.,Chunthapong, J.,Ryan, A. J.,MacNeil, S.,Haycock, J. W.. Development of a 3D human in vitro skin co-culture model for detecting irritants in real-time. Biotechnol Bioeng. 2010. 106:794-803	Cantòn, I.,Cole, D. M.,Kemp, E. H.,Watson, P. F.,Chunthapong, J.,Ryan, A. J.,MacNeil, S.,Haycock, J. W.	Development of a 3D human in vitro skin co-culture model for detecting irritants in real-time	2010	Tissue engineered materials for clinical purposes have led to the development of in vitro models as alternatives to animal testing. The aim of this study was to understand the paracrine interactions arising between keratinocytes and fibroblasts for detecting and discriminating between an irritant-induced inflammatory reaction and cytotoxicity. We used two irritants [sodium dodecyl sulphate (SDS) …	FALSE	FALSE	FALSE
229	Canzler, H.. [Drug therapy of hypercholesterinemias (author's transl)]. MMW Munch Med Wochenschr. 1980. 122:464-70	Canzler, H.	[Drug therapy of hypercholesterinemias (author's transl)]	1980	Every permanent substantiated primary hypercholesterolemia which does not respond adequately to diet must be treated with drugs. For monotherapy first of all fenofibrate, bezafibrate and nicotinic acid derivatives are suitable for the treatment of adult patients. For supportive therapy colestyramine and colestipol come into consideration as well as beta-sitosterol. D-thyroxine and etiroxate shoul…	FALSE	FALSE	FALSE
230	Caon, T.,Porto, L. C.,Granada, A.,Tagliari, M. P.,Silva, M. A.,Simões, C. M.,Borsali, R.,Soldi, V.. Chitosan-decorated polystyrene-b-poly(acrylic acid) polymersomes as novel carriers for topical delivery of finasteride. Eur J Pharm Sci. 2014. 52:165-72	Caon, T.,Porto, L. C.,Granada, A.,Tagliari, M. P.,Silva, M. A.,Simões, C. M.,Borsali, R.,Soldi, V.	Chitosan-decorated polystyrene-b-poly(acrylic acid) polymersomes as novel carriers for topical delivery of finasteride	2014	In view of the fact that the oral administration of finasteride (FIN) has resulted in various undesirable systemic side effects, the topical application of polystyrene and poly(acrylic acid)-based polymersomes (underexplored system) was investigated. Undecorated PS139-b-PAA17 and PS404-b-PAA63 vesicles (C3 and C7, respectively) or vesicles decorated with chitosan samples of different molecular we…	FALSE	FALSE	FALSE
231	Capanni, F.,Greco, S.,Tomasi, N.,Giulianini, P. G.,Manfrin, C.. Orally administered nano-polystyrene caused vitellogenin alteration and oxidative stress in the red swamp crayfish (Procambarus clarkii). Sci Total Environ. 2021. 791:147984	Capanni, F.,Greco, S.,Tomasi, N.,Giulianini, P. G.,Manfrin, C.	Orally administered nano-polystyrene caused vitellogenin alteration and oxidative stress in the red swamp crayfish (Procambarus clarkii)	2021	Nanoplastics (≤100 nm) represent the smallest fraction of plastic litter and may result in the aquatic environment as degradation products of larger plastic material. To date, few studies focused on the interactions of micro- and nanoplastics with freshwater Decapoda. The red swamp crayfish (Procambarus clarkii, Girard, 1852) is an invasive species able to tolerate highly perturbed environments. …	FALSE	FALSE	FALSE
232	Capolupo, M.,Franzellitti, S.,Valbonesi, P.,Lanzas, C. S.,Fabbri, E.. Uptake and transcriptional effects of polystyrene microplastics in larval stages of the Mediterranean mussel Mytilus galloprovincialis. Environ Pollut. 2018. 241:1038-1047	Capolupo, M.,Franzellitti, S.,Valbonesi, P.,Lanzas, C. S.,Fabbri, E.	Uptake and transcriptional effects of polystyrene microplastics in larval stages of the Mediterranean mussel Mytilus galloprovincialis	2018	The widespread occurrence of microplastics (MP) in the marine environment is cause of increasing concerns about the safety of the exposed ecosystems. Although the effects associated to the MP uptake have been studied in most marine taxa, the knowledge about their sub-lethal impacts on early life stages of marine species is still limited. Here, we investigated the uptake/retention of 3-μm polystyr…	FALSE	FALSE	FALSE
233	Capolupo, M.,Sørensen, L.,Jayasena, K. D. R.,Booth, A. M.,Fabbri, E.. Chemical composition and ecotoxicity of plastic and car tire rubber leachates to aquatic organisms. Water Res. 2020. 169:115270	Capolupo, M.,Sørensen, L.,Jayasena, K. D. R.,Booth, A. M.,Fabbri, E.	Chemical composition and ecotoxicity of plastic and car tire rubber leachates to aquatic organisms	2020	Synthetic polymer-based materials are ubiquitous in aquatic environments, where weathering processes lead to their progressive fragmentation and the leaching of additive chemicals. The current study assessed the chemical content of freshwater and marine leachates produced from car tire rubber (CTR), polypropylene (PP), polyethylene terephthalate (PET), polystyrene (PS) and polyvinyl chloride (PVC…	FALSE	FALSE	FALSE
234	Carbery, M.,O'Connor, W.,Palanisami, T.. Trophic transfer of microplastics and mixed contaminants in the marine food web and implications for human health. Environ Int. 2018. 115:400-409	Carbery, M.,O'Connor, W.,Palanisami, T.	Trophic transfer of microplastics and mixed contaminants in the marine food web and implications for human health	2018	Plastic litter has become one of the most serious threats to the marine environment. Over 690 marine species have been impacted by plastic debris with small plastic particles being observed in the digestive tract of organisms from different trophic levels. The physical and chemical properties of microplastics facilitate the sorption of contaminants to the particle surface, serving as a vector of …	FALSE	FALSE	FALSE
235	Carey-Ewend, A. G.,Hagler, S. B.,Bomba, H. N.,Goetz, M. J.,Bago, J. R.,Hingtgen, S. D.. Developing Bioinspired Three-Dimensional Models of Brain Cancer to Evaluate Tumor-Homing Neural Stem Cell Therapy. Tissue Eng Part A. 2021. 27:857-866	Carey-Ewend, A. G.,Hagler, S. B.,Bomba, H. N.,Goetz, M. J.,Bago, J. R.,Hingtgen, S. D.	Developing Bioinspired Three-Dimensional Models of Brain Cancer to Evaluate Tumor-Homing Neural Stem Cell Therapy	2021	Engineered neural stem cells (NSCs) have recently emerged as a promising therapy. Acting as a tumor-homing drug-delivery system, NSCs migrate through brain tissue to seek out primary and invasive tumor foci. NSCs can deliver therapeutic agents, such as TNFα-related apoptosis-inducing ligand, directly to the tumor and suppress glioblastoma (GBM) in murine models. While the mainstays for evaluating…	FALSE	FALSE	FALSE
237	Carlos de Sá, L.,Luís, L. G.,Guilhermino, L.. Effects of microplastics on juveniles of the common goby (Pomatoschistus microps): confusion with prey, reduction of the predatory performance and efficiency, and possible influence of developmental conditions. Environ Pollut. 2015. 196:359-62	Carlos de Sá, L.,Luís, L. G.,Guilhermino, L.	Effects of microplastics on juveniles of the common goby (Pomatoschistus microps): confusion with prey, reduction of the predatory performance and efficiency, and possible influence of developmental conditions	2015	Microplastics (MP) are ubiquitous contaminants able to cause adverse effects on organisms. Three hypotheses were tested here: early Pomatoschistus microps juveniles can ingest MP; the presence of MP may reduce fish predatory performance and efficiency; developmental conditions may influence the preyselection capability of fish. Predatory bioassays were carried out with juveniles from two estuarie…	FALSE	FALSE	FALSE
238	Carney, D. H.,Cunningham, D. D.. Transmembrane action of thrombin initiates chick cell division. J Supramol Struct. 1978. 9:337-50	Carney, D. H.,Cunningham, D. D.	Transmembrane action of thrombin initiates chick cell division	1978	Thrombin immobilized on polystyrene beads initiates DNA synthesis and cell division in quiescent cultures of chick embryo (CE) cells in serum-free medium. These thrombin beads also produce morphological changes in CE cells similar to those produced by soluble thrombin. The amount of acid-precipitable material released from 125I-thrombin-beads into the culture medium was 60-fold less than the amou…	FALSE	FALSE	FALSE
239	Caroli, J.,Chevrel, B.,Rautureau, M.,Lemonnier, F.,Lévy, V. G.,Hecht, Y.. [Apropos of biological and histological anomalies of the liver associated with oral contraceptives. Note on the behaviour of biliary salts, BSP and indocyanine green]. Pathol Biol. 1968. 16:935-42	Caroli, J.,Chevrel, B.,Rautureau, M.,Lemonnier, F.,Lévy, V. G.,Hecht, Y.	[Apropos of biological and histological anomalies of the liver associated with oral contraceptives. Note on the behaviour of biliary salts, BSP and indocyanine green]	1968		FALSE	FALSE	FALSE
240	Carrasco-Navarro, V.,Muñiz-González, A. B.,Sorvari, J.,Martínez-Guitarte, J. L.. Altered gene expression in Chironomus riparius (insecta) in response to tire rubber and polystyrene microplastics. Environ Pollut. 2021. 285:117462	Carrasco-Navarro, V.,Muñiz-González, A. B.,Sorvari, J.,Martínez-Guitarte, J. L.	Altered gene expression in Chironomus riparius (insecta) in response to tire rubber and polystyrene microplastics	2021	The extent until which plastics are present in our surrounding environment completely exceeds our expectations. Plastic materials in the form of microplastics have been found in terrestrial, freshwater and marine environments and are transported through the atmosphere even to remote locations. However, we are still far from understanding the effects that they may have caused and are causing to bi…	FALSE	FALSE	FALSE
241	Carreras-Colom, E.,Constenla, M.,Soler-Membrives, A.,Cartes, J. E.,Baeza, M.,Carrassón, M.. A closer look at anthropogenic fiber ingestion in Aristeus antennatus in the NW Mediterranean Sea: Differences among years and locations and impact on health condition. Environ Pollut. 2020. 263:114567	Carreras-Colom, E.,Constenla, M.,Soler-Membrives, A.,Cartes, J. E.,Baeza, M.,Carrassón, M.	A closer look at anthropogenic fiber ingestion in Aristeus antennatus in the NW Mediterranean Sea: Differences among years and locations and impact on health condition	2020	Marine litter is one of the most concerning threats for marine wildlife especially regarding plastics and their micro-sized forms, widely known as microplastics. The present study evaluates mesoscale spatial (230 km, Catalan coast) and temporal (2007 vs 2017-2018, Barcelona area) differences on the ingestion of anthropogenic fibers in the deep-sea shrimp Aristeus antennatus in the NW Mediterranea…	FALSE	FALSE	FALSE
242	Carvalho, J. A.,da Silva Abreu, A.,Tedesco, A. C.,Junior, M. B.,Simioni, A. R.. Functionalized photosensitive gelatin nanoparticles for drug delivery application. J Biomater Sci Polym Ed. 2019. 30:508-525	Carvalho, J. A.,da Silva Abreu, A.,Tedesco, A. C.,Junior, M. B.,Simioni, A. R.	Functionalized photosensitive gelatin nanoparticles for drug delivery application	2019	In this study, zinc phthalocyanine (ZnPc) was loaded onto gelatin nanoparticles functionalized with polyelectrolytes (polystyrene sulfonate/polyallylamine hydrochloride) by layer-by-layer (LbL) assembly. The process yield and the encapsulation efficiency were 76.0% ± 2.5 and 86.0% ± 1.8, respectively. The functionalized photosensitive gelatin nanoparticles (FPGN) had a mean diameter of 396.5 ± 45…	FALSE	FALSE	FALSE
243	Carvalho, V.,Domingues, L.,Gama, M.. The inhibitory effect of an RGD-human chitin-binding domain fusion protein on the adhesion of fibroblasts to reacetylated chitosan films. Mol Biotechnol. 2008. 40:269-79	Carvalho, V.,Domingues, L.,Gama, M.	The inhibitory effect of an RGD-human chitin-binding domain fusion protein on the adhesion of fibroblasts to reacetylated chitosan films	2008	Biomaterials used for tissue engineering applications must provide a structural support for the tissue development and also actively interact with cells, promoting adhesion, proliferation, and differentiation. To achieve this goal, adhesion molecules may be used, such as the tripeptide Arg-Gly-Asp (RGD). A method based on the use of a carbohydrate-binding module, with affinity for chitin, was tes…	FALSE	FALSE	FALSE
244	Castells, E. M.,González, E. C.,Pérez, P. L.,Del Río, L.,Tejeda, Y.,Perea, Y.,Martín, O.,Espinosa, M.,Rivero, J. A.,Frómeta, A.. Evaluation of UMELISA® T4 NEONATAL and UMELISA® T4 using polystyrene plates coated with anti-thyroxine (T4) monoclonal antibodies. J Immunoassay Immunochem. 2018. 39:30-42	Castells, E. M.,González, E. C.,Pérez, P. L.,Del Río, L.,Tejeda, Y.,Perea, Y.,Martín, O.,Espinosa, M.,Rivero, J. A.,Frómeta, A.	Evaluation of UMELISA® T4 NEONATAL and UMELISA® T4 using polystyrene plates coated with anti-thyroxine (T4) monoclonal antibodies	2018	Congenital hypothyroidism is one of the most common preventable causes of mental retardation. The Center of Immunoassay has developed the UMELISA® T4 NEONATAL and UMELISA® T4 to determine neonatal T4 levels in dried blood and serum samples. Both reagent kits use the same polystyrene plates coated with anti-thyroxine (T4) polyclonal antibodies as solid phase. This work shows the re-standardization…	FALSE	FALSE	FALSE
245	Castelvetro, V.,Corti, A.,Bianchi, S.,Ceccarini, A.,Manariti, A.,Vinciguerra, V.. Quantification of poly(ethylene terephthalate) micro- and nanoparticle contaminants in marine sediments and other environmental matrices. J Hazard Mater. 2020. 385:121517	Castelvetro, V.,Corti, A.,Bianchi, S.,Ceccarini, A.,Manariti, A.,Vinciguerra, V.	Quantification of poly(ethylene terephthalate) micro- and nanoparticle contaminants in marine sediments and other environmental matrices	2020	Microplastics are ubiquitous pollutants in marine and freshwater bodies. Poly(ethylene terephthalate) microfibers (PMFs) are among the main primary microplastics (as-produced polymer microparticles). Released in large amounts in laundry wastewaters, PMFs end up in freshwater and marine sediments due to their high density. PMFs are potentially hazardous pollutants for ecosystems and human health, …	FALSE	FALSE	FALSE
246	Castranova, V.,Pailes, W.,Judy, D.,Blake, T.,Schwegler-Berry, D.,Jones, W.. In vitro effects of large and small glass fibers on rat alveolar macrophages. J Toxicol Environ Health. 1996. 49:357-69	Castranova, V.,Pailes, W.,Judy, D.,Blake, T.,Schwegler-Berry, D.,Jones, W.	In vitro effects of large and small glass fibers on rat alveolar macrophages	1996	The objective of this study was to explore the use of alveolar macrophage culture to evaluate the cytotoxicity of two glass fiber materials, a building insulation fiberglass (a relatively long and thick fiber) and a glass microfiber (a short and thin fiber). Alveolar macrophages were obtained from male Sprague-Dawley rats by bronchoalveolar lavage and were cultured with varying fiber concentratio…	FALSE	FALSE	FALSE
247	Castro, G. B.,Bernegossi, A. C.,Felipe, M. C.,Corbi, J. J.. Is the development of Daphnia magna neonates affected by short-term exposure to polyethylene microplastics?. J Environ Sci Health A Tox Hazard Subst Environ Eng. 2020. 55:935-946	Castro, G. B.,Bernegossi, A. C.,Felipe, M. C.,Corbi, J. J.	Is the development of Daphnia magna neonates affected by short-term exposure to polyethylene microplastics?	2020	The study presents responses of D. magna newborns exposed during 96 h to polyethylene microplastics (MP) of size 40-48 μm in the concentrations of 20; 40; 80; 160 and 320 mg/L. The experimental design consisted of two exposure scenarios: the first group was fed at the beginning and after 48 h (3x10(-5) cells/mL of Raphidocelis subcaptata and fermented solution) and the second group was not fed as…	FALSE	FALSE	FALSE
248	Catt, K. J.,Tregear, G. W.,Burger, H. G.,Skermer, C.. Antibody-coated tube method for radioimmunoassay of human growth hormone. Clin Chim Acta. 1970. 27:267-79	Catt, K. J.,Tregear, G. W.,Burger, H. G.,Skermer, C.	Antibody-coated tube method for radioimmunoassay of human growth hormone	1970		FALSE	FALSE	FALSE
249	Catt, K. J.,Niall, H. D.,Tregear, G. W.,Burger, H. G.. Disc solid-phase radioimmunoassay of human luteinizing hormone. J Clin Endocrinol Metab. 1968. 28:121-6	Catt, K. J.,Niall, H. D.,Tregear, G. W.,Burger, H. G.	Disc solid-phase radioimmunoassay of human luteinizing hormone	1968		FALSE	FALSE	FALSE
250	Causse, J. E.,Ricordel, I.,Bachelier, M. N.,Kaddouche, F.,Nom, B.,Weil, R.,Descomps, B.,Yver, J. P.. Radioimmunological determination of total thyroxin by antibodies immobilized on polystyrene tubes coated with styrene-maleic anhydride copolymers. Clin Chem. 1990. 36:525-8	Causse, J. E.,Ricordel, I.,Bachelier, M. N.,Kaddouche, F.,Nom, B.,Weil, R.,Descomps, B.,Yver, J. P.	Radioimmunological determination of total thyroxin by antibodies immobilized on polystyrene tubes coated with styrene-maleic anhydride copolymers	1990	In this new technique for preparing activated polystyrene tubes for assay of human thyroxin (T4) we coated plastic with styrene-maleic anhydride copolymers. The quantity of antibodies immobilized on these tubes was considerably greater than on non-activated polystyrene tubes, and the time required for immobilization was shortened. Calibration curves were plotted, and determination of total T4 in …	FALSE	FALSE	FALSE
251	Cazorla-Luna, R.,Ruiz-Caro, R.,Veiga, M. D.,Malcolm, R. K.,Lamprou, D. A.. Recent advances in electrospun nanofiber vaginal formulations for women's sexual and reproductive health. Int J Pharm. 2021. 607:121040	Cazorla-Luna, R.,Ruiz-Caro, R.,Veiga, M. D.,Malcolm, R. K.,Lamprou, D. A.	Recent advances in electrospun nanofiber vaginal formulations for women's sexual and reproductive health	2021	Electrospinning is an innovative technique that allows production of nanofibers and microfibers by applying a high voltage to polymer solutions of melts. The properties of these fibers - which include high surface area, high drug loading capacity, and ability to be manufactured from mucoadhesive polymers - may be particularly useful in a myriad of drug delivery and tissue engineering applications…	FALSE	FALSE	FALSE
252	Ceccarelli, P.. [Clinical contribution on cholestatic jaundice in pregnancy]. Minerva Ginecol. 1976. 28:855-60	Ceccarelli, P.	[Clinical contribution on cholestatic jaundice in pregnancy]	1976		FALSE	FALSE	FALSE
253	Cecchi, T.. Analysis of volatiles organic compounds in Venice lagoon water reveals COVID 19 lockdown impact on microplastics and mass tourism related pollutants. Sci Total Environ. 2021. 783:146951	Cecchi, T.	Analysis of volatiles organic compounds in Venice lagoon water reveals COVID 19 lockdown impact on microplastics and mass tourism related pollutants	2021	The Lagoon of Venice is a continuously evolving ecosystem that rapidly responds to anthropic stressors. The UNESCO World Heritage site "Venice and its Lagoon", is one of the top tourist destinations in the world. Mass tourism increases marine litter, water traffic emissions, solid waste, and sewage release. Plastic marine litter is not only a major aesthetic problem diminishing tourists experienc…	FALSE	FALSE	FALSE
254	Cecil, H. C.,Harris, S. J.,Bitman, J.,Dryden, L. P.. Effect of DEAE Sephadex on liver vitamin A of lactating rats and their offspring. J Nutr. 1973. 103:43-9	Cecil, H. C.,Harris, S. J.,Bitman, J.,Dryden, L. P.	Effect of DEAE Sephadex on liver vitamin A of lactating rats and their offspring	1973		FALSE	FALSE	FALSE
255	Celebi Sözener, Z.,Cevhertas, L.,Nadeau, K.,Akdis, M.,Akdis, C. A.. Environmental factors in epithelial barrier dysfunction. J Allergy Clin Immunol. 2020. 145:1517-1528	Celebi Sözener, Z.,Cevhertas, L.,Nadeau, K.,Akdis, M.,Akdis, C. A.	Environmental factors in epithelial barrier dysfunction	2020	The main interfaces controlling and attempting to homeostatically balance communications between the host and the environment are the epithelial barriers of the skin, gastrointestinal system, and airways. The epithelial barrier constitutes the first line of physical, chemical, and immunologic defenses and provides a protective wall against environmental factors. Following the industrial revolutio…	FALSE	FALSE	FALSE
256	Celino-Brady, F. T.,Lerner, D. T.,Seale, A. P.. Experimental Approaches for Characterizing the Endocrine-Disrupting Effects of Environmental Chemicals in Fish. Front Endocrinol (Lausanne). 2020. 11:619361	Celino-Brady, F. T.,Lerner, D. T.,Seale, A. P.	Experimental Approaches for Characterizing the Endocrine-Disrupting Effects of Environmental Chemicals in Fish	2020	Increasing industrial and agricultural activities have led to a disturbing increase of pollutant discharges into the environment. Most of these pollutants can induce short-term, sustained or delayed impacts on developmental, physiological, and behavioral processes that are often regulated by the endocrine system in vertebrates, including fish, thus they are termed endocrine-disrupting chemicals (…	FALSE	FALSE	FALSE
257	Cerrud-Rodriguez, R. C.,Alcaraz-Alvarez, D.,Chiong, B. B.,Ahmed, A.. Vancomycin-resistant Enterococcus faecium bacteraemia as a complication of Kayexalate (sodium polystyrene sulfonate, SPS) in sorbitol-induced ischaemic colitis. BMJ Case Rep. 2017. 2017:#pages#	Cerrud-Rodriguez, R. C.,Alcaraz-Alvarez, D.,Chiong, B. B.,Ahmed, A.	Vancomycin-resistant Enterococcus faecium bacteraemia as a complication of Kayexalate (sodium polystyrene sulfonate, SPS) in sorbitol-induced ischaemic colitis	2017	We present the case report of an 80-year-old woman with chronic kidney disease stage G5 admitted to the hospital with fluid overload and hyperkalaemia. Sodium polystyrene sulfonate (SPS, Kayexalate) in sorbitol suspension was given orally to treat her hyperkalaemia, which precipitated an episode of SPS in sorbitol-induced ischaemic colitis with the subsequent complication of vancomycin-resistant …	FALSE	FALSE	FALSE
258	Ch'ng, S. L.,Soon, K. F.,Tan, H. T.,Ho, C. C.. A novel method for the detection of variation in solid-phase immobilised antibody concentration and its possible application in quality control in immunoassay. J Immunol Methods. 1985. 81:131-5	Ch'ng, S. L.,Soon, K. F.,Tan, H. T.,Ho, C. C.	A novel method for the detection of variation in solid-phase immobilised antibody concentration and its possible application in quality control in immunoassay	1985	Variation of solid-phase antibody concentration could give rise to poor intra- and interassay precision. A new method to detect this variation is reported. Pooled sera with thyroxine (T4) values at the low, medium, and high ranges were assayed in duplicate using anti-T4-coated polystyrene beads. The antigen-antibody complexes were dissociated with methanol-water mixture and the antibodies re-used…	FALSE	FALSE	FALSE
259	Chae, Y.,An, Y. J.. Effects of micro- and nanoplastics on aquatic ecosystems: Current research trends and perspectives. Mar Pollut Bull. 2017. 124:624-632	Chae, Y.,An, Y. J.	Effects of micro- and nanoplastics on aquatic ecosystems: Current research trends and perspectives	2017	Contamination by bulk plastics and plastic debris is currently the one of the most serious environmental problems in aquatic ecosystems. In particular, small-scale plastic debris such as microplastics and nanoplastics has become leading contributors to the pollution of marine and freshwater ecosystems. Studies are investigating the impacts of micro-and nanoplastics on aquatic organisms and ecosys…	FALSE	FALSE	FALSE
260	Chae, Y.,Kim, D.,Kim, S. W.,An, Y. J.. Trophic transfer and individual impact of nano-sized polystyrene in a four-species freshwater food chain. Sci Rep. 2018. 8:284	Chae, Y.,Kim, D.,Kim, S. W.,An, Y. J.	Trophic transfer and individual impact of nano-sized polystyrene in a four-species freshwater food chain	2018	This study investigated the trophic transfer, individual impact, and embryonic uptake of fluorescent nano-sized polystyrene plastics (nanoplastics) through direct exposure in a freshwater ecosystem, with a food chain containing four species. The alga Chlamydomonas reinhardtii, water flea Daphnia magna, secondary-consumer fish Oryzias sinensis, and end-consumer fish Zacco temminckii were used as t…	FALSE	FALSE	FALSE
261	Chagas, T. Q.,Araújo, Apdc,Malafaia, G.. Biomicroplastics versus conventional microplastics: An insight on the toxicity of these polymers in dragonfly larvae. Sci Total Environ. 2021. 761:143231	Chagas, T. Q.,Araújo, Apdc,Malafaia, G.	Biomicroplastics versus conventional microplastics: An insight on the toxicity of these polymers in dragonfly larvae	2021	The toxicological safety of products developed as alternative for conventional plastics (i.e., petroleum derivatives) inevitably demands conducting (eco)toxicological studies. Thus, the aim of the current study was to evaluate the biochemical toxicity of polyethylene microplastics (PE MPs) (representative of conventional MPs) and polylactic acid biomicroplastics (PLA BioMPs) in Aphylla williamson…	FALSE	FALSE	FALSE
262	Chaki, S. P.,Das, H. C.,Misro, M. M.. A short-term evaluation of semen and accessory sex gland function in phase III trial subjects receiving intravasal contraceptive RISUG. Contraception. 2003. 67:73-8	Chaki, S. P.,Das, H. C.,Misro, M. M.	A short-term evaluation of semen and accessory sex gland function in phase III trial subjects receiving intravasal contraceptive RISUG	2003	Following the intravasal injection of a new male contraceptive RISUG (reversible inhibition of sperm under guidance) in volunteers, routine semen analysis, semen biochemistry and germ cell morphology were evaluated in comparison with the corresponding preinjection samples for a maximum period of 6 months. Sperm counts in all 25 subjects before injection varied from 45 to 120 x 10(6)/ml. Out of 25…	FALSE	FALSE	FALSE
263	Chambers, C. D.,Johnson, D. L.,Robinson, L. K.,Braddock, S. R.,Xu, R.,Lopez-Jimenez, J.,Mirrasoul, N.,Salas, E.,Luo, Y. J.,Jin, S.,Jones, K. L.. Birth outcomes in women who have taken leflunomide during pregnancy. Arthritis Rheum. 2010. 62:1494-503	Chambers, C. D.,Johnson, D. L.,Robinson, L. K.,Braddock, S. R.,Xu, R.,Lopez-Jimenez, J.,Mirrasoul, N.,Salas, E.,Luo, Y. J.,Jin, S.,Jones, K. L.	Birth outcomes in women who have taken leflunomide during pregnancy	2010	OBJECTIVE: In preclinical reproductive studies, leflunomide was found to be embryotoxic and teratogenic. Women treated with leflunomide are advised to avoid pregnancy; those who become pregnant are advised to reduce fetal exposure through a cholestyramine drug elimination procedure. The present study was undertaken to investigate pregnancy outcomes in women who received leflunomide and were treat…	FALSE	FALSE	FALSE
264	Chambers, E.,Mitragotri, S.. Long circulating nanoparticles via adhesion on red blood cells: mechanism and extended circulation. Exp Biol Med (Maywood). 2007. 232:958-66	Chambers, E.,Mitragotri, S.	Long circulating nanoparticles via adhesion on red blood cells: mechanism and extended circulation	2007	Polymeric nanoparticles have long been sought after as carriers for systemic and targeted drug delivery. However, applications of nanoparticles are limited by their short in vivo circulation lifetimes. We report that by attaching polymeric nanoparticles to the surface of red blood cells, it is possible to dramatically improve their in vivo circulation lifetime. The particles remain in circulation…	FALSE	FALSE	FALSE
265	Chang, H. C.,Sun, T.,Sultana, N.,Lim, M. M.,Khan, T. H.,Ismail, A. F.. Conductive PEDOT:PSS coated polylactide (PLA) and poly(3-hydroxybutyrate-co-3-hydroxyvalerate) (PHBV) electrospun membranes: Fabrication and characterization. Mater Sci Eng C Mater Biol Appl. 2016. 61:396-410	Chang, H. C.,Sun, T.,Sultana, N.,Lim, M. M.,Khan, T. H.,Ismail, A. F.	Conductive PEDOT:PSS coated polylactide (PLA) and poly(3-hydroxybutyrate-co-3-hydroxyvalerate) (PHBV) electrospun membranes: Fabrication and characterization	2016	In the current study, electrospinning technique was used to fabricate composite membranes by blending of a synthetic polymer, polylactic acid (PLA) and a natural polymer, poly(3-hydroxybutyrate-co-3-hydroxyvalerate), PHBV. Conductive membranes were prepared by dipping PLA/PHBV electrospun membranes into poly(3,4-ethylenedioxythiophene)-poly(styrenesulfonate) ( PEDOT: PSS) solution, which is a bio…	FALSE	FALSE	FALSE
266	Chang, M.,Zhang, C.,Li, M.,Dong, J.,Li, C.,Liu, J.,Verheyen, J.,Stoks, R.. Warming, temperature fluctuations and thermal evolution change the effects of microplastics at an environmentally relevant concentration. Environ Pollut. 2022. 292:118363	Chang, M.,Zhang, C.,Li, M.,Dong, J.,Li, C.,Liu, J.,Verheyen, J.,Stoks, R.	Warming, temperature fluctuations and thermal evolution change the effects of microplastics at an environmentally relevant concentration	2022	Microplastics are sometimes considered not harmful at environmentally relevant concentrations. Yet, such studies were conducted under standard thermal conditions and thereby ignored the impacts of higher mean temperatures (MT), and especially daily temperature fluctuations (DTF) under global warming. Moreover, an evolutionary perspective may further benefit the future risk assessment of microplas…	FALSE	FALSE	FALSE
267	Chang, S.,Popowich, Y.,Greco, R. S.,Haimovich, B.. Neutrophil survival on biomaterials is determined by surface topography. J Vasc Surg. 2003. 37:1082-90	Chang, S.,Popowich, Y.,Greco, R. S.,Haimovich, B.	Neutrophil survival on biomaterials is determined by surface topography	2003	PURPOSE: Cardiovascular device-centered infections are a major cause of hospital morbidity, mortality, and expense. Caused by opportunistic bacteria, this phenomenon is thought to arise because of a defect in neutrophil bacterial killing. We have shown that neutrophils that adhere to polystyrene remain viable, whereas neutrophils that adhere to the vascular biomaterials expanded polytetrafluoroet…	FALSE	FALSE	FALSE
268	Chao, P.,Deshmukh, M.,Kutscher, H. L.,Gao, D.,Rajan, S. S.,Hu, P.,Laskin, D. L.,Stein, S.,Sinko, P. J.. Pulmonary targeting microparticulate camptothecin delivery system: anticancer evaluation in a rat orthotopic lung cancer model. Anticancer Drugs. 2010. 21:65-76	Chao, P.,Deshmukh, M.,Kutscher, H. L.,Gao, D.,Rajan, S. S.,Hu, P.,Laskin, D. L.,Stein, S.,Sinko, P. J.	Pulmonary targeting microparticulate camptothecin delivery system: anticancer evaluation in a rat orthotopic lung cancer model	2010	Large (>6 microm) rigid microparticles (MPs) become passively entrapped within the lungs after intravenous (i.v.) injection making them an attractive and highly efficient alternative to inhalation for pulmonary delivery. In this study, PEGylated 6 microm polystyrene MPs with multiple copies of the norvaline (Nva) alpha-amino acid prodrug of camptothecin (CPT) were prepared. Surface morphology was…	FALSE	FALSE	FALSE
269	Chapman, C. A.,Peres, C. A.. Primate conservation: Lessons learned in the last 20 years can guide future efforts. Evol Anthropol. 2021. 30:345-361	Chapman, C. A.,Peres, C. A.	Primate conservation: Lessons learned in the last 20 years can guide future efforts	2021	Twenty years ago, we published an assessment of the threats facing primates and with the passing of two decades, we re-evaluate identified threats, consider emerging pressures, identify exciting new avenues of research, and tackle how to change the system to rapidly advance primate and primate habitat conservation. Habitat destruction and hunting have increased, the danger of looming climate chan…	FALSE	FALSE	FALSE
270	Chaube, S. K.,Misro, M. M.. Effect of styrene maleic anhydride (SMA) on viability and integrity of isolated rat oocytes in vitro. Contraception. 2002. 66:469-72	Chaube, S. K.,Misro, M. M.	Effect of styrene maleic anhydride (SMA) on viability and integrity of isolated rat oocytes in vitro	2002	In vitro spermicidal property of the polymer, styrene maleic anhydride (SMA), a compound under clinical trial as an intravasal male contraceptive, is already established. The present study was designed to evaluate the effect of the polymer (SMA) on the viability and integrity of rat oocytes in vitro. The pH-lowering effect of this polymer was evident following precipitation in Medium 199. Oocytes…	FALSE	FALSE	FALSE
271	Chaudhury, K.,Sharma, U.,Jagannathan, N. R.,Guha, S. K.. Effect of a new injectable male contraceptive on the seminal plasma amino acids studied by proton NMR spectroscopy. Contraception. 2002. 66:199-204	Chaudhury, K.,Sharma, U.,Jagannathan, N. R.,Guha, S. K.	Effect of a new injectable male contraceptive on the seminal plasma amino acids studied by proton NMR spectroscopy	2002	Effect of RISUG, a newly developed male contraceptive, on various amino acids of seminal plasma ejaculates was studied by proton magnetic resonance spectroscopy at 400 MHz. Levels of amino acids were compared with the seminal plasma of obstructive azoospermia and controls. Glutamic acid, glutamine, and arginine were found to be high in concentration in human seminal plasma. The concentration of a…	FALSE	FALSE	FALSE
272	Chaudhury, K.,Bhattacharyya, A. K.,Guha, S. K.. Studies on the membrane integrity of human sperm treated with a new injectable male contraceptive. Hum Reprod. 2004. 19:1826-30	Chaudhury, K.,Bhattacharyya, A. K.,Guha, S. K.	Studies on the membrane integrity of human sperm treated with a new injectable male contraceptive	2004	BACKGROUND: The aim of this study was to evaluate the integrity of sperm surface characteristics in the presence of a new male contraceptive, RISUG [1 mg styrene maleic anhydride (SMA)/100 microl dimethylsulphoxide (DMSO) in 1 ml sperm solution]. METHODS: Progressively motile human sperm were treated in vitro with RISUG. The cells were analysed for the release of 5'-nucleotidase (5'-NT) (a plasma…	FALSE	FALSE	FALSE
273	Chauhan, N. M.,Raut, J. S.,Karuppayil, S. M.. A morphogenetic regulatory role for ethyl alcohol in Candida albicans. Mycoses. 2011. 54:e697-703	Chauhan, N. M.,Raut, J. S.,Karuppayil, S. M.	A morphogenetic regulatory role for ethyl alcohol in Candida albicans	2011	Regulation of morphogenesis through the production of chemical signalling molecules such as isoamyl alcohol, 2-phenylethyl alcohol, 1-dodecanol, E-nerolidol and farnesol is reported in Candida albicans. The present study focuses on the effect of ethyl alcohol on C. albicans dimorphism and biofilm development. Ethyl alcohol inhibited germ tube formation induced by the four standard inducers in a c…	FALSE	FALSE	FALSE
274	Chavasse, D. C.,Lines, J. D.,Ichimori, K.,Majala, A. R.,Minjas, J. N.,Marijani, J.. Mosquito control in Dar es Salaam. II. Impact of expanded polystyrene beads and pyriproxyfen treatment of breeding sites on Culex quinquefasciatus densities. Med Vet Entomol. 1995. 9:147-54	Chavasse, D. C.,Lines, J. D.,Ichimori, K.,Majala, A. R.,Minjas, J. N.,Marijani, J.	Mosquito control in Dar es Salaam. II. Impact of expanded polystyrene beads and pyriproxyfen treatment of breeding sites on Culex quinquefasciatus densities	1995	In two contrasting areas of Dar es Salaam (Ilala and Mikocheni) all enclosed breeding sites of Culex quinquefasciatus, such as latrines and septic tanks, were treated with a floating layer of expanded polystyrene beads. 7 months later checks in both study areas revealed only one site (from which the polystyrene had been removed during emptying) containing immature stages of Cx quinquefasciatus. O…	FALSE	FALSE	FALSE
275	Cheadle, W. G.,Hanasawa, K.,Gallinaro, R. N.,Nimmanwudipong, T.,Kodama, M.,Polk, H. C., Jr.. Endotoxin filtration and immune stimulation improve survival from gram-negative sepsis. Surgery. 1991. 110:785-91; discussion 791-2	Cheadle, W. G.,Hanasawa, K.,Gallinaro, R. N.,Nimmanwudipong, T.,Kodama, M.,Polk, H. C., Jr.	Endotoxin filtration and immune stimulation improve survival from gram-negative sepsis	1991	Polymyxin B, when bound to a polystyrene fiber (PMX-F), has been used experimentally as an extracorporeal blood filter to reduce serum lipopolysaccharide levels, which are believed to be responsible for physiologic alterations in the septic state. To validate our theory that a combination of PMX-F, systemic antibiotics, and immune stimulation would improve survival, 78 rats were given intravenous…	FALSE	FALSE	FALSE
276	Check, J. H.,Shanis, B. S.,Wu, C. H.,Bollendorf, A.. Evaluating glass, polystyrene, and polypropylene containers for semen collection and sperm washing. Arch Androl. 1988. 20:251-5	Check, J. H.,Shanis, B. S.,Wu, C. H.,Bollendorf, A.	Evaluating glass, polystyrene, and polypropylene containers for semen collection and sperm washing	1988	The effects of glass, polystyrene, and polypropylene containers on semen parameters as measured by Cell Soft computer-assisted semen analysis and hypoosmotic swelling (HOS) tests were assessed in unwashed specimens and again after sperm washing and swim-up procedures. A superiority in unwashed specimens was observed in glass versus polystyrene concerning velocity, motility percentage, and HOS tes…	FALSE	FALSE	FALSE
277	Chenet, T.,Mancia, A.,Bono, G.,Falsone, F.,Scannella, D.,Vaccaro, C.,Baldi, A.,Catani, M.,Cavazzini, A.,Pasti, L.. Plastic ingestion by Atlantic horse mackerel (Trachurus trachurus) from central Mediterranean Sea: A potential cause for endocrine disruption. Environ Pollut. 2021. 284:117449	Chenet, T.,Mancia, A.,Bono, G.,Falsone, F.,Scannella, D.,Vaccaro, C.,Baldi, A.,Catani, M.,Cavazzini, A.,Pasti, L.	Plastic ingestion by Atlantic horse mackerel (Trachurus trachurus) from central Mediterranean Sea: A potential cause for endocrine disruption	2021	Plastics in the oceans can break up into smaller size and shape resembling prey or particles selected for ingestion by marine organisms. Plastic polymers may contain chemical additives and contaminants, including known endocrine disruptors that may be harmful for the marine organisms, in turn posing potential risks to marine ecosystems, biodiversity and food availability. This study assesses the …	FALSE	FALSE	FALSE
278	Cheng, H.,Feng, Y.,Duan, Z.,Duan, X.,Zhao, S.,Wang, Y.,Gong, Z.,Wang, L.. Toxicities of microplastic fibers and granules on the development of zebrafish embryos and their combined effects with cadmium. Chemosphere. 2021. 269:128677	Cheng, H.,Feng, Y.,Duan, Z.,Duan, X.,Zhao, S.,Wang, Y.,Gong, Z.,Wang, L.	Toxicities of microplastic fibers and granules on the development of zebrafish embryos and their combined effects with cadmium	2021	Toxicity of microplastics (MPs) in granular form to aquatic animals has been frequently tested, whereas the effects of fibrous MPs remain further explored. In this study, the effects of polyethylene terephthalate granular particles (p-PET, approximately 150 μm in diameter) and fibers (f-PET, approximately 3-5 mm in length and 20 μm in diameter) on the development of zebrafish embryos and their jo…	FALSE	FALSE	FALSE
279	Cheng, X.,Buckley, D.,Klaassen, C. D.. Regulation of hepatic bile acid transporters Ntcp and Bsep expression. Biochem Pharmacol. 2007. 74:1665-76	Cheng, X.,Buckley, D.,Klaassen, C. D.	Regulation of hepatic bile acid transporters Ntcp and Bsep expression	2007	Sodium-taurocholate cotransporting polypeptide (Ntcp) and bile salt export pump (Bsep) are two key transporters for hepatic bile acid uptake and excretion. Alterations in Ntcp and Bsep expression have been reported in pathophysiological conditions. In the present study, the effects of age, gender, and various chemicals on the regulation of these two transporters were characterized in mice. Ntcp a…	FALSE	FALSE	FALSE
280	Cheng, Z.,Cheng, K.,Weng, W.. SiO(2)/TiO(2) Nanocomposite Films on Polystyrene for Light-Induced Cell Detachment Application. ACS Appl Mater Interfaces. 2017. 9:2130-2137	Cheng, Z.,Cheng, K.,Weng, W.	SiO(2)/TiO(2) Nanocomposite Films on Polystyrene for Light-Induced Cell Detachment Application	2017	Light-induced cell detachment shows much potential in in vitro cell culture and calls for high-performance light-responsive films. In this study, a smooth and dense SiO(2)/TiO(2) nanocomposite thin film with thickness of around 250 nm was first fabricated on H(2)O(2) treated polystyrene (PS) substrate via a low-temperature sol-gel method. It was observed that the film could well-adhere on the PS …	FALSE	FALSE	FALSE
281	Chen, A. A.,Khetani, S. R.,Lee, S.,Bhatia, S. N.,Van Vliet, K. J.. Modulation of hepatocyte phenotype in vitro via chemomechanical tuning of polyelectrolyte multilayers. Biomaterials. 2009. 30:1113-20	Chen, A. A.,Khetani, S. R.,Lee, S.,Bhatia, S. N.,Van Vliet, K. J.	Modulation of hepatocyte phenotype in vitro via chemomechanical tuning of polyelectrolyte multilayers	2009	It is increasingly appreciated that since cell and tissue functions are regulated by chemomechanical stimuli, precise control over such stimuli will improve the functionality of tissue models. However, due to the inherent difficulty in decoupling these cues as presented by extracellular materials, few studies have explored the independent modulation of biochemical and mechanical stimuli towards t…	FALSE	FALSE	FALSE
282	Chen, B. W.,Chiu, G. W.,He, Y. C.,Huang, C. Y.,Huang, H. T.,Sung, S. Y.,Hsieh, C. L.,Chang, W. C.,Hsu, M. S.,Wei, Z. H.,Yao, D. J.. Extracellular and intracellular intermittent magnetic-fluid hyperthermia treatment of SK-Hep1 hepatocellular carcinoma cells based on magnetic nanoparticles coated with polystyrene sulfonic acid. PLoS One. 2021. 16:e0245286	Chen, B. W.,Chiu, G. W.,He, Y. C.,Huang, C. Y.,Huang, H. T.,Sung, S. Y.,Hsieh, C. L.,Chang, W. C.,Hsu, M. S.,Wei, Z. H.,Yao, D. J.	Extracellular and intracellular intermittent magnetic-fluid hyperthermia treatment of SK-Hep1 hepatocellular carcinoma cells based on magnetic nanoparticles coated with polystyrene sulfonic acid	2021	The use of magnetic nanoparticles (MNPs) magnetized on applying an alternating magnetic field (AMF) to stimulate the thermal characteristics and to induce tumor apoptosis is a currently active area of research in cancer treatment. In previous work, we developed biocompatible and superparamagnetic polystyrene-sulfonic-acid-coated magnetic nanoparticles (PSS-MNPs) as applications for magnetically l…	FALSE	FALSE	FALSE
283	Chen, D. C.,Avansino, J. R.,Agopian, V. G.,Hoagland, V. D.,Woolman, J. D.,Pan, S.,Ratner, B. D.,Stelzner, M.. Comparison of polyester scaffolds for bioengineered intestinal mucosa. Cells Tissues Organs. 2006. 184:154-65	Chen, D. C.,Avansino, J. R.,Agopian, V. G.,Hoagland, V. D.,Woolman, J. D.,Pan, S.,Ratner, B. D.,Stelzner, M.	Comparison of polyester scaffolds for bioengineered intestinal mucosa	2006	INTRODUCTION: Biodegradable polyester scaffolds have proven useful for growing neointestinal tissue equivalents both in vitro and in vivo. These scaffolds allow cells to attach and grow in a 3-dimensional space while nutrient flow is maintained throughout the matrix. The purpose of this study was to evaluate different biopolymer constructs and to determine mucosal engraftment rates and mucosal mo…	FALSE	FALSE	FALSE
284	Chen, G. W.,Lee, D. Y.,Chen, P. J.. Use of embedded Chelex chelating resin and sediment toxicity bioassays with medaka embryos to determine the bioavailability and toxicity of lead-contaminated sediment. Sci Total Environ. 2020. 745:140794	Chen, G. W.,Lee, D. Y.,Chen, P. J.	Use of embedded Chelex chelating resin and sediment toxicity bioassays with medaka embryos to determine the bioavailability and toxicity of lead-contaminated sediment	2020	The aquatic sediment acts as a reservoir for multiple sources of pollutants including toxic metals. Most analytical methods used for estimating the bioavailability of sediment heavy metals have not been biologically validated by correlation with an aquatic organism's response. A reliable whole-sediment contacting toxicity assay using vertebrate species is lacking and the exposure routes for sedim…	FALSE	FALSE	FALSE
285	Chen, G.,Li, Y.,Wang, J.. Occurrence and ecological impact of microplastics in aquaculture ecosystems. Chemosphere. 2021. 274:129989	Chen, G.,Li, Y.,Wang, J.	Occurrence and ecological impact of microplastics in aquaculture ecosystems	2021	Extensive applications of plastic in human life has caused substantial microplastic pollution in the global environment, which, due to plastic's ubiquitous nature and everlasting ecological impact, has caused worldwide concern. In aquatic ecosystems, microplastics are ingested by aquatic animals, affecting their growth and development and resulting in trophic transfer to higher organisms in the f…	FALSE	FALSE	FALSE
286	Chen, H.,Hua, X.,Yang, Y.,Wang, C.,Jin, L.,Dong, C.,Chang, Z.,Ding, P.,Xiang, M.,Li, H.,Yu, Y.. Chronic exposure to UV-aged microplastics induces neurotoxicity by affecting dopamine, glutamate, and serotonin neurotransmission in Caenorhabditis elegans. J Hazard Mater. 2021. 419:126482	Chen, H.,Hua, X.,Yang, Y.,Wang, C.,Jin, L.,Dong, C.,Chang, Z.,Ding, P.,Xiang, M.,Li, H.,Yu, Y.	Chronic exposure to UV-aged microplastics induces neurotoxicity by affecting dopamine, glutamate, and serotonin neurotransmission in Caenorhabditis elegans	2021	Microplastics are ubiquitous in all environments and exert toxic effects in various organisms. However, the neurotoxicity and underlying mechanisms of long-term exposure to MPs aged under UV radiation remain largely unclear. In this study, Caenorhabditis elegans was treated with 0.1-100 μg/L virgin and aged polystyrene microplastics (PS-MPs) for 10 d, with locomotion behavior, neuronal developmen…	FALSE	FALSE	FALSE
287	Chen, H.,Wei, X.,Cho, K. S.,Chen, G.,Sappington, R.,Calkins, D. J.,Chen, D. F.. Optic neuropathy due to microbead-induced elevated intraocular pressure in the mouse. Invest Ophthalmol Vis Sci. 2011. 52:36-44	Chen, H.,Wei, X.,Cho, K. S.,Chen, G.,Sappington, R.,Calkins, D. J.,Chen, D. F.	Optic neuropathy due to microbead-induced elevated intraocular pressure in the mouse	2011	PURPOSE: To characterize a glaucoma model of mice, the authors adopted and modified a method of inducing the chronic elevation of intraocular pressure (IOP) by anterior chamber injection of polystyrene microbeads. METHODS: Chronic elevation of IOP was induced unilaterally in adult C57BL/6J mice by injecting polystyrene microbeads to the anterior chamber. Effectiveness of microbeads of different s…	FALSE	FALSE	FALSE
288	Chen, J.,Tan, M.,Nemmar, A.,Song, W.,Dong, M.,Zhang, G.,Li, Y.. Quantification of extrapulmonary translocation of intratracheal-instilled particles in vivo in rats: effect of lipopolysaccharide. Toxicology. 2006. 222:195-201	Chen, J.,Tan, M.,Nemmar, A.,Song, W.,Dong, M.,Zhang, G.,Li, Y.	Quantification of extrapulmonary translocation of intratracheal-instilled particles in vivo in rats: effect of lipopolysaccharide	2006	Particulate air pollution is associated with respiratory and cardiovascular morbidity and mortality. However, important uncertainties remain in the quantification of extrapulmonary translocation of ultrafine particles into blood circulation. Therefore, the widely used radioiodinated technique was applied to radiolabel polystyrene particles with an average diameter of 56.4 and 202 nm, respectively…	FALSE	FALSE	FALSE
289	Chen, J. C.,Chen, M. Y.,Fang, C.,Zheng, R. H.,Jiang, Y. L.,Zhang, Y. S.,Wang, K. J.,Bailey, C.,Segner, H.,Bo, J.. Microplastics negatively impact embryogenesis and modulate the immune response of the marine medaka Oryzias melastigma. Mar Pollut Bull. 2020. 158:111349	Chen, J. C.,Chen, M. Y.,Fang, C.,Zheng, R. H.,Jiang, Y. L.,Zhang, Y. S.,Wang, K. J.,Bailey, C.,Segner, H.,Bo, J.	Microplastics negatively impact embryogenesis and modulate the immune response of the marine medaka Oryzias melastigma	2020	Microplastic (MP) pollution is an emerging contaminant in aquatic environments worldwide. Nonetheless, the developmental toxicity of MPs in the early life stages of fish and the mechanisms involved are not yet fully understood. The present study investigated the effects of different concentrations of polystyrene (PS) MPs on the early development of the marine model fish the medaka Oryzias melasti…	FALSE	FALSE	FALSE
290	Chen, J. C.,Fang, C.,Zheng, R. H.,Hong, F. K.,Jiang, Y. L.,Zhang, M.,Li, Y.,Hamid, F. S.,Bo, J.,Lin, L. S.. Microplastic pollution in wild commercial nekton from the South China Sea and Indian Ocean, and its implication to human health. Mar Environ Res. 2021. 167:105295	Chen, J. C.,Fang, C.,Zheng, R. H.,Hong, F. K.,Jiang, Y. L.,Zhang, M.,Li, Y.,Hamid, F. S.,Bo, J.,Lin, L. S.	Microplastic pollution in wild commercial nekton from the South China Sea and Indian Ocean, and its implication to human health	2021	Marine biota, especially commercially important species, serves as a basis for human nutrition. However, millions of tons of plastic litter are produced and enter the marine environment every year, with potential adverse impacts on marine organisms. In the present study, we investigated the occurrence and characteristics of microplastic (MP) pollution in the digestive tracts of 13 species of wild…	FALSE	FALSE	FALSE
291	Chen, K. J.,Chen, M. C.,Chen, T. H.. Plastic ingestion by fish in the coastal waters of the Hengchun Peninsula, Taiwan: Associated with human activity but no evidence of biomagnification. Ecotoxicol Environ Saf. 2021. 213:112056	Chen, K. J.,Chen, M. C.,Chen, T. H.	Plastic ingestion by fish in the coastal waters of the Hengchun Peninsula, Taiwan: Associated with human activity but no evidence of biomagnification	2021	Plastic pollution has become a global threat to the marine environment. Many studies have indicated that marine creatures are at risk of plastic ingestion, but relevant studies are still lacking in Taiwan. In this study, we quantified plastic debris ingestion by marine fish in the coastal waters of the Hengchun Peninsula, including the Kenting National park, located in southern Taiwan. We also in…	FALSE	FALSE	FALSE
292	Chen, Q.,Allgeier, A.,Yin, D.,Hollert, H.. Leaching of endocrine disrupting chemicals from marine microplastics and mesoplastics under common life stress conditions. Environ Int. 2019. 130:104938	Chen, Q.,Allgeier, A.,Yin, D.,Hollert, H.	Leaching of endocrine disrupting chemicals from marine microplastics and mesoplastics under common life stress conditions	2019	Microplastics (MPs) and mesoplastics are able to sorb harmful substances and often contain additives, e.g., endocrine disrupting chemicals (EDCs), that can cause adverse effects to organisms. The present study aims to determine EDC concentrations and their endocrine activities in leachates of field-collected marine MPs and mesoplastics under stress conditions that are known to occur during the pl…	FALSE	FALSE	FALSE
293	Chen, Q.,Lackmann, C.,Wang, W.,Seiler, T. B.,Hollert, H.,Shi, H.. Microplastics Lead to Hyperactive Swimming Behaviour in Adult Zebrafish. Aquat Toxicol. 2020. 224:105521	Chen, Q.,Lackmann, C.,Wang, W.,Seiler, T. B.,Hollert, H.,Shi, H.	Microplastics Lead to Hyperactive Swimming Behaviour in Adult Zebrafish	2020	Microplastic pollution has drawn the attention of both scientists and the public regarding their potential ecotoxicological risks. In the present study, we carried out aqueous exposure experiments to adult zebrafish with polystyrene microplastics (5 μm) at a wide range of concentrations (0.001-20 mg/L, equals to 14.5∼2.9 × 10(5) particles/mL). Our results showed the gastrointestinal tract (GIT) w…	FALSE	FALSE	FALSE
294	Chen, S.,Wu, C.,Liu, A.,Wei, D.,Xiao, Y.,Guo, Z.,Chen, L.,Zhu, Y.,Sun, J.,Luo, H.,Fan, H.. Biofabrication of nerve fibers with mimetic myelin sheath-like structure and aligned fibrous niche. Biofabrication. 2020. 12:035013	Chen, S.,Wu, C.,Liu, A.,Wei, D.,Xiao, Y.,Guo, Z.,Chen, L.,Zhu, Y.,Sun, J.,Luo, H.,Fan, H.	Biofabrication of nerve fibers with mimetic myelin sheath-like structure and aligned fibrous niche	2020	Nerve tissues contain hierarchically ordered nerve fibers, while each of the nerve fibers has nano-oriented fibrous extracellular matrix and a core-shell structure of tubular myelin sheath with elongated axons encapsulated. Here, we report, for the first time, a ready approach to fabricate biomimetic nerve fibers which are oriented and have a core-shell structure to spatially encapsulate two type…	FALSE	FALSE	FALSE
295	Chen, Y.,Ling, Y.,Li, X.,Hu, J.,Cao, C.,He, D.. Size-dependent cellular internalization and effects of polystyrene microplastics in microalgae P. helgolandica var. tsingtaoensis and S. quadricauda. J Hazard Mater. 2020. 399:123092	Chen, Y.,Ling, Y.,Li, X.,Hu, J.,Cao, C.,He, D.	Size-dependent cellular internalization and effects of polystyrene microplastics in microalgae P. helgolandica var. tsingtaoensis and S. quadricauda	2020	Microplastics (MPs) are persistent contaminants in aquatic environments. Microalgae, as the main phytoplankton and primary producers, usually co-exist with MPs. Despite previous studies that have proved the interaction of MPs and microalgae, it is largely unknown whether MPs can be uptake into cells of microalgae. In this study, both marine P. helgolandica var. tsingtaoensis and freshwater microa…	FALSE	FALSE	FALSE
296	Chiang, J. Y.,DiLella, A. G.,Steggles, A. W.. Effect of inducers and aging on rabbit liver microsomal drug-metabolizing enzymes. Mol Pharmacol. 1983. 23:244-51	Chiang, J. Y.,DiLella, A. G.,Steggles, A. W.	Effect of inducers and aging on rabbit liver microsomal drug-metabolizing enzymes	1983		FALSE	FALSE	FALSE
297	Chia, H. L.,Latiff, N. M.,Gusmão, R.,Sofer, Z.,Pumera, M.. Cytotoxicity of Shear Exfoliated Pnictogen (As, Sb, Bi) Nanosheets. Chemistry. 2019. 25:2242-2249	Chia, H. L.,Latiff, N. M.,Gusmão, R.,Sofer, Z.,Pumera, M.	Cytotoxicity of Shear Exfoliated Pnictogen (As, Sb, Bi) Nanosheets	2019	The experimental achievement of phosphorene, which exhibits superior electronic, physical, and optical properties has spurred recent interest in other Group 15 elemental 2D nanomaterials such as arsenene, antimonene, and bismuthene. These unique and superior properties of the pnictogen nanosheets have spurred intensive research efforts and led to the discovery of their diversified potential appli…	FALSE	FALSE	FALSE
298	Chico, Y.,Fresnedo, O.,Lacort, M.,Ochoa, B.. Effect of estradiol and progesterone on cholesterol 7 alpha-hydroxylase activity in rats subjected to different feeding conditions. Steroids. 1994. 59:528-35	Chico, Y.,Fresnedo, O.,Lacort, M.,Ochoa, B.	Effect of estradiol and progesterone on cholesterol 7 alpha-hydroxylase activity in rats subjected to different feeding conditions	1994	The regulation of cholesterol 7 alpha-hydroxylase activity by estradiol and progesterone was investigated in liver microsomes isolated from rats fed standard diet, either ad libitum or fasted for 24 h, and diet containing the bile acid sequesterant cholestyramine. Differential effects were observed when the direct action of estradiol and progesterone on microsome preparations was examined. Choles…	FALSE	FALSE	FALSE
299	Chico, Y.,Fresnedo, O.,Botham, K.,Lacort, M.,Ochoa, B.. Regulation of bile acid synthesis by estradiol and progesterone in primary cultures of rat hepatocytes. Exp Clin Endocrinol Diabetes. 1996. 104:137-44	Chico, Y.,Fresnedo, O.,Botham, K.,Lacort, M.,Ochoa, B.	Regulation of bile acid synthesis by estradiol and progesterone in primary cultures of rat hepatocytes	1996	We have used primary monolayer cultures of hepatocytes from rats fed standard and cholestyramine-diet to study the effects of 17 beta-estradiol and progesterone on the activity of cholesterol 7 alpha-hydroxylase (EC 1.14.13.17) and bile acid synthesis. Cholesterol 7 alpha-hydroxylase activity in hepatocytes freshly isolated from rats fed either diet mentioned above declined gradually during attac…	FALSE	FALSE	FALSE
300	Chisada, S.,Yoshida, M.,Karita, K.. Polyethylene microbeads are more critically toxic to the eyes and reproduction than the kidneys or growth in medaka, Oryzias latipes. Environ Pollut. 2021. 268:115957	Chisada, S.,Yoshida, M.,Karita, K.	Polyethylene microbeads are more critically toxic to the eyes and reproduction than the kidneys or growth in medaka, Oryzias latipes	2021	Many studies using experimental and wild animals have reported negative effects of microplastic beads (MPs) ingestion. However, data regarding the lowest observed adverse effect levels (LOAELs) of MPs remain limited. Our aim was to evaluate the adverse effect levels of polyethylene MPs (10-63 μm diameter) with respect to growth, reproduction, and the eyes and kidneys of medaka (Oryzias latipes) u…	FALSE	FALSE	FALSE
301	Chlebowski, A. C.,Tanguay, R. L.,Simonich, S. L.. Quantitation and prediction of sorptive losses during toxicity testing of polycyclic aromatic hydrocarbon (PAH) and nitrated PAH (NPAH) using polystyrene 96-well plates. Neurotoxicol Teratol. 2016. 57:30-38	Chlebowski, A. C.,Tanguay, R. L.,Simonich, S. L.	Quantitation and prediction of sorptive losses during toxicity testing of polycyclic aromatic hydrocarbon (PAH) and nitrated PAH (NPAH) using polystyrene 96-well plates	2016	Developing zebrafish are increasingly being used for rapid assessments of chemical toxicity, and these assays are frequently conducted in multi-well plastic plates. This study investigated the sorptive behavior of polycyclic aromatic hydrocarbons (PAHs) and nitrated PAHs (NPAHs) to uncoated 96-well polystyrene plates typically used for zebrafish (Danio rerio) testing. We measured the percent sorp…	FALSE	FALSE	FALSE
302	Choi, D.,Hwang, J.,Bang, J.,Han, S.,Kim, T.,Oh, Y.,Hwang, Y.,Choi, J.,Hong, J.. In vitro toxicity from a physical perspective of polyethylene microplastics based on statistical curvature change analysis. Sci Total Environ. 2021. 752:142242	Choi, D.,Hwang, J.,Bang, J.,Han, S.,Kim, T.,Oh, Y.,Hwang, Y.,Choi, J.,Hong, J.	In vitro toxicity from a physical perspective of polyethylene microplastics based on statistical curvature change analysis	2021	Microplastics which are gradually and randomly decompose into small fragment by exposure of physical and biological external stress are emerging as a significant threat to the all the environments. Here, we have demonstrated the in vitro toxicity of microplastics of two different shapes. To minimize the chemical effect, polyethylene (PE), was used. PE microplastics with two different shapes were …	FALSE	FALSE	FALSE
303	Choi, M. K.,Song, I. S.,Kim, D. D.,Chung, S. J.,Shim, C. K.. Decreased biliary excretion of tributylmethyl ammonium in cholestyramine pretreated rats due to reduced formation of ion-pair complexes with hepatic bile salts. Biopharm Drug Dispos. 2007. 28:485-90	Choi, M. K.,Song, I. S.,Kim, D. D.,Chung, S. J.,Shim, C. K.	Decreased biliary excretion of tributylmethyl ammonium in cholestyramine pretreated rats due to reduced formation of ion-pair complexes with hepatic bile salts	2007	The hypothesis that higher molecular weight (MW) quaternary ammoniums (QAs) form lipophilic ion-pair complexes with bile salts in the liver, and are subsequently excreted into bile via a canalicular transporter, P-gp, was re-examined in the present study for its validity. The biliary excretion of tributylmethyl ammonium (TBuMA), a QA with a MW of 200, in bile salt-depleted rats was determined. De…	FALSE	FALSE	FALSE
304	Choi, Y. J.,Park, J. W.,Kim, J. E.,Lee, S. J.,Gong, J. E.,Jung, Y. S.,Seo, S.,Hwang, D. Y.. Novel Characterization of Constipation Phenotypes in ICR Mice Orally Administrated with Polystyrene Microplastics. Int J Mol Sci. 2021. 22:#pages#	Choi, Y. J.,Park, J. W.,Kim, J. E.,Lee, S. J.,Gong, J. E.,Jung, Y. S.,Seo, S.,Hwang, D. Y.	Novel Characterization of Constipation Phenotypes in ICR Mice Orally Administrated with Polystyrene Microplastics	2021	Indirect evidence has determined the possibility that microplastics (MP) induce constipation, although direct scientific proof for constipation induction in animals remains unclear. To investigate whether oral administration of polystyrene (PS)-MP causes constipation, an alteration in the constipation parameters and mechanisms was analyzed in ICR mice, treated with 0.5 μm PS-MP for 2 weeks. Signi…	FALSE	FALSE	FALSE
305	Chong, S. Y.,Rosenberg, S. S.,Fancy, S. P.,Zhao, C.,Shen, Y. A.,Hahn, A. T.,McGee, A. W.,Xu, X.,Zheng, B.,Zhang, L. I.,Rowitch, D. H.,Franklin, R. J.,Lu, Q. R.,Chan, J. R.. Neurite outgrowth inhibitor Nogo-A establishes spatial segregation and extent of oligodendrocyte myelination. Proc Natl Acad Sci U S A. 2012. 109:1299-304	Chong, S. Y.,Rosenberg, S. S.,Fancy, S. P.,Zhao, C.,Shen, Y. A.,Hahn, A. T.,McGee, A. W.,Xu, X.,Zheng, B.,Zhang, L. I.,Rowitch, D. H.,Franklin, R. J.,Lu, Q. R.,Chan, J. R.	Neurite outgrowth inhibitor Nogo-A establishes spatial segregation and extent of oligodendrocyte myelination	2012	A requisite component of nervous system development is the achievement of cellular recognition and spatial segregation through competition-based refinement mechanisms. Competition for available axon space by myelinating oligodendrocytes ensures that all relevant CNS axons are myelinated properly. To ascertain the nature of this competition, we generated a transgenic mouse with sparsely labeled ol…	FALSE	FALSE	FALSE
306	Cifrian, E.,Guidry, A. J.,O'Brien, C. N.,Nickerson, S. C.,Marquardt, W. W.. Adherence of Staphylococcus aureus to cultured bovine mammary epithelial cells. J Dairy Sci. 1994. 77:970-83	Cifrian, E.,Guidry, A. J.,O'Brien, C. N.,Nickerson, S. C.,Marquardt, W. W.	Adherence of Staphylococcus aureus to cultured bovine mammary epithelial cells	1994	Bovine mammary secretory cells, isolated at necropsy, were cultured in vitro and used as a model to study the mode of adherence of Staphylococcus aureus to mammary epithelium. Cultured cells were characterized by their morphology and physiology as secretory epithelial cells. Cells showed characteristic growth patterns when grown on polystyrene, fibronectin, laminin, collagen, and reconstituted ba…	FALSE	FALSE	FALSE
307	Cirioni, O.,Giacometti, A.,Ghiselli, R.,Kamysz, W.,Orlando, F.,Mocchegiani, F.,Silvestri, C.,Licci, A.,Chiodi, L.,Lukasiak, J.,Saba, V.,Scalise, G.. Citropin 1.1-treated central venous catheters improve the efficacy of hydrophobic antibiotics in the treatment of experimental staphylococcal catheter-related infection. Peptides. 2006. 27:1210-6	Cirioni, O.,Giacometti, A.,Ghiselli, R.,Kamysz, W.,Orlando, F.,Mocchegiani, F.,Silvestri, C.,Licci, A.,Chiodi, L.,Lukasiak, J.,Saba, V.,Scalise, G.	Citropin 1.1-treated central venous catheters improve the efficacy of hydrophobic antibiotics in the treatment of experimental staphylococcal catheter-related infection	2006	An in vitro antibiotic susceptibility assay for Staphylococcus aureus biofilms developed on 96-well polystyrene tissue culture plates was performed to elucidate the activity of citropin 1.1, rifampin and minocycline. Efficacy studies were performed in a rat model of staphylococcal CVC infection. Silastic catheters were implanted into the superior cava. Twenty-four hours after implantation the cat…	FALSE	FALSE	FALSE
308	Clark, A. M.,Wheeler, S. E.,Young, C. L.,Stockdale, L.,Shepard Neiman, J.,Zhao, W.,Stolz, D. B.,Venkataramanan, R.,Lauffenburger, D.,Griffith, L.,Wells, A.. A liver microphysiological system of tumor cell dormancy and inflammatory responsiveness is affected by scaffold properties. Lab Chip. 2016. 17:156-168	Clark, A. M.,Wheeler, S. E.,Young, C. L.,Stockdale, L.,Shepard Neiman, J.,Zhao, W.,Stolz, D. B.,Venkataramanan, R.,Lauffenburger, D.,Griffith, L.,Wells, A.	A liver microphysiological system of tumor cell dormancy and inflammatory responsiveness is affected by scaffold properties	2016	Distant metastasis is the major cause of breast cancer-related mortality, commonly emerging clinically after 5 or more years of seeming 'cure' of the primary tumor, indicating a quiescent dormancy. The lack of relevant accessible model systems for metastasis that recreate this latent stage has hindered our understanding of the molecular basis and the development of therapies against these lethal …	FALSE	FALSE	FALSE
309	Clark, M. R.,Aliyar, H. A.,Lee, C. W.,Jay, J. I.,Gupta, K. M.,Watson, K. M.,Stewart, R. J.,Buckheit, R. W.,Kiser, P. F.. Enzymatic triggered release of an HIV-1 entry inhibitor from prostate specific antigen degradable microparticles. Int J Pharm. 2011. 413:10-18	Clark, M. R.,Aliyar, H. A.,Lee, C. W.,Jay, J. I.,Gupta, K. M.,Watson, K. M.,Stewart, R. J.,Buckheit, R. W.,Kiser, P. F.	Enzymatic triggered release of an HIV-1 entry inhibitor from prostate specific antigen degradable microparticles	2011	This paper describes the design, construction and characterization of the first anti-HIV drug delivery system that is triggered to release its contents in the presence of human semen. Microgel particles were synthesized with a crosslinker containing a peptide substrate for the seminal serine protease prostate specific antigen (PSA) and were loaded with the HIV-1 entry inhibitor sodium poly(styren…	FALSE	FALSE	FALSE
310	Coady, K. K.,Burgoon, L.,Doskey, C.,Davis, J. W.. Assessment of Transcriptomic and Apical Responses of Daphnia magna Exposed to a Polyethylene Microplastic in a 21-d Chronic Study. Environ Toxicol Chem. 2020. 39:1578-1589	Coady, K. K.,Burgoon, L.,Doskey, C.,Davis, J. W.	Assessment of Transcriptomic and Apical Responses of Daphnia magna Exposed to a Polyethylene Microplastic in a 21-d Chronic Study	2020	There is global concern regarding the fate and effects of microplastics in the environment, particularly in aquatic systems. In the present study, ethylene acrylic acid copolymer particles were evaluated in a chronic toxicity study with the aquatic invertebrate Daphnia magna. The study design included a natural particle control treatment (silica) to differentiate any potential physical effects of…	FALSE	FALSE	FALSE
311	Cocilova, C. C.,Flewelling, L. J.,Granholm, A. A.,Manire, C. A.,Milton, S. L.. INTRAVENOUS LIPID EMULSION TREATMENT REDUCES SYMPTOMS OF BREVETOXICOSIS IN TURTLES (TRACHEMYS SCRIPTA). J Zoo Wildl Med. 2019. 50:33-44	Cocilova, C. C.,Flewelling, L. J.,Granholm, A. A.,Manire, C. A.,Milton, S. L.	INTRAVENOUS LIPID EMULSION TREATMENT REDUCES SYMPTOMS OF BREVETOXICOSIS IN TURTLES (TRACHEMYS SCRIPTA)	2019	Harmful algal blooms (HABs) occur when excess nutrients allow dinoflagellates to reproduce in large numbers. Marine animals are affected by blooms when algal toxins are ingested or inhaled. In the Gulf of Mexico, near annual blooms of Karenia brevis release a suite of compounds (brevetoxins) that cause sea turtle morbidity and mortality. The primary treatment at rehabilitation facilities for brev…	FALSE	FALSE	FALSE
312	Coffin, S.,Lee, I.,Gan, J.,Schlenk, D.. Simulated digestion of polystyrene foam enhances desorption of diethylhexyl phthalate (DEHP) and In vitro estrogenic activity in a size-dependent manner. Environ Pollut. 2019. 246:452-462	Coffin, S.,Lee, I.,Gan, J.,Schlenk, D.	Simulated digestion of polystyrene foam enhances desorption of diethylhexyl phthalate (DEHP) and In vitro estrogenic activity in a size-dependent manner	2019	Marine polychaetes and fish are known to ingest polystyrene microparticles in the environment. Laboratory microplastic feeding experiments have demonstrated that plastic may release endocrine-disrupting compounds such as diethylhexyl phthalate (DEHP), which can cause adverse effects in both vertebrates and invertebrates. In order to determine the influence of size and digestive conditions on the …	FALSE	FALSE	FALSE
313	Cohen, H. C.,Frost, D. C.,Lieberthal, T. J.,Li, L.,Kao, W. J.. Biomaterials differentially regulate Src kinases and phosphoinositide 3-kinase-γ in polymorphonuclear leukocyte primary and tertiary granule release. Biomaterials. 2015. 50:47-55	Cohen, H. C.,Frost, D. C.,Lieberthal, T. J.,Li, L.,Kao, W. J.	Biomaterials differentially regulate Src kinases and phosphoinositide 3-kinase-γ in polymorphonuclear leukocyte primary and tertiary granule release	2015	In the foreign body response, infiltrating PMNs exocytose granule subsets to influence subsequent downstream inflammatory and wound healing events. In previous studies, we found that PMNs cultured on poly(ethylene glycol) (PEG)-containing hydrogels (i.e., PEG and gelatin + PEG hydrogels) had enhanced primary granule release, yet similar tertiary granule release compared with PMNs cultured on poly…	FALSE	FALSE	FALSE
314	Cole, M.,Webb, H.,Lindeque, P. K.,Fileman, E. S.,Halsband, C.,Galloway, T. S.. Isolation of microplastics in biota-rich seawater samples and marine organisms. Sci Rep. 2014. 4:4528	Cole, M.,Webb, H.,Lindeque, P. K.,Fileman, E. S.,Halsband, C.,Galloway, T. S.	Isolation of microplastics in biota-rich seawater samples and marine organisms	2014	Microplastic litter is a pervasive pollutant present in aquatic systems across the globe. A range of marine organisms have the capacity to ingest microplastics, resulting in adverse health effects. Developing methods to accurately quantify microplastics in productive marine waters, and those internalized by marine organisms, is of growing importance. Here we investigate the efficacy of using acid…	FALSE	FALSE	FALSE
315	Cole, M.,Lindeque, P.,Fileman, E.,Halsband, C.,Galloway, T. S.. The impact of polystyrene microplastics on feeding, function and fecundity in the marine copepod Calanus helgolandicus. Environ Sci Technol. 2015. 49:1130-7	Cole, M.,Lindeque, P.,Fileman, E.,Halsband, C.,Galloway, T. S.	The impact of polystyrene microplastics on feeding, function and fecundity in the marine copepod Calanus helgolandicus	2015	Microscopic plastic debris, termed “microplastics”, are of increasing environmental concern. Recent studies have demonstrated that a range of zooplankton, including copepods, can ingest microplastics. Copepods are a globally abundant class of zooplankton that form a key trophic link between primary producers and higher trophic marine organisms. Here we demonstrate that ingestion of microplastics …	FALSE	FALSE	FALSE
316	Cole, M.,Galloway, T. S.. Ingestion of Nanoplastics and Microplastics by Pacific Oyster Larvae. Environ Sci Technol. 2015. 49:14625-32	Cole, M.,Galloway, T. S.	Ingestion of Nanoplastics and Microplastics by Pacific Oyster Larvae	2015	Plastic debris is a prolific contaminant effecting freshwater and marine ecosystems across the globe. Of growing environmental concern are "microplastics"and "nanoplastics" encompassing tiny particles of plastic derived from manufacturing and macroplastic fragmentation. Pelagic zooplankton are susceptible to consuming microplastics, however the threat posed to larvae of commercially important biv…	FALSE	FALSE	FALSE
317	Cole, M.,Coppock, R.,Lindeque, P. K.,Altin, D.,Reed, S.,Pond, D. W.,Sørensen, L.,Galloway, T. S.,Booth, A. M.. Effects of Nylon Microplastic on Feeding, Lipid Accumulation, and Moulting in a Coldwater Copepod. Environ Sci Technol. 2019. 53:7075-7082	Cole, M.,Coppock, R.,Lindeque, P. K.,Altin, D.,Reed, S.,Pond, D. W.,Sørensen, L.,Galloway, T. S.,Booth, A. M.	Effects of Nylon Microplastic on Feeding, Lipid Accumulation, and Moulting in a Coldwater Copepod	2019	Microplastic debris is a pervasive environmental contaminant that has the potential to impact the health of biota, although its modes of action remain somewhat unclear. The current study tested the hypothesis that exposure to fibrous and particulate microplastics would alter feeding, impacting on lipid accumulation, and normal development (e.g., growth, moulting) in an ecologically important cold…	FALSE	FALSE	FALSE
318	Cole, M.,Liddle, C.,Consolandi, G.,Drago, C.,Hird, C.,Lindeque, P. K.,Galloway, T. S.. Microplastics, microfibres and nanoplastics cause variable sub-lethal responses in mussels (Mytilus spp.). Mar Pollut Bull. 2020. 160:111552	Cole, M.,Liddle, C.,Consolandi, G.,Drago, C.,Hird, C.,Lindeque, P. K.,Galloway, T. S.	Microplastics, microfibres and nanoplastics cause variable sub-lethal responses in mussels (Mytilus spp.)	2020	We compare the toxicity of microplastics, microfibres and nanoplastics on mussels. Mussels (Mytilus spp.) were exposed to 500 ng mL-1 of 20 μm polystyrene microplastics, 10 × 30 μm polyamide microfibres or 50 nm polystyrene nanoplastics for 24 h or 7 days. Biomarkers of immune response, oxidative stress response, lysosomal destabilisation and genotoxic damage were measured in haemolymph, digestiv…	FALSE	FALSE	FALSE
319	Collazos-Castro, J. E.,Polo, J. L.,Hernández-Labrado, G. R.,Padial-Cañete, V.,García-Rama, C.. Bioelectrochemical control of neural cell development on conducting polymers. Biomaterials. 2010. 31:9244-55	Collazos-Castro, J. E.,Polo, J. L.,Hernández-Labrado, G. R.,Padial-Cañete, V.,García-Rama, C.	Bioelectrochemical control of neural cell development on conducting polymers	2010	Electrically conducting polymers hold promise for developing advanced neuroprostheses, bionic systems and neural repair devices. Among them, poly(3, 4-ethylenedioxythiophene) doped with polystyrene sulfonate (PEDOT:PSS) exhibits superior physicochemical properties but biocompatibility issues have limited its use. We describe combinations of electrochemical and molecule self-assembling methods to …	FALSE	FALSE	FALSE
320	Collins, B. S.,Tansey, T. R.,Shechter, I.. Comparative squalene synthase gene expression in mouse liver and testis. Arch Biochem Biophys. 2001. 395:253-8	Collins, B. S.,Tansey, T. R.,Shechter, I.	Comparative squalene synthase gene expression in mouse liver and testis	2001	RNA from various mouse organs was analyzed by Northern hybridization to determine the response of squalene synthase (SQS) mRNA to dietary cholesterol, or lovastatin and cholestyramine, administration. Two size-classes of highly abundant mouse SQS (mSQS) mRNAs of approximately 1.9 and 2.0 kb were found in testis. These transcripts were unresponsive to sterol regulation. A single size-class of live…	FALSE	FALSE	FALSE
321	Compston, J. E.,Thompson, R. P.. Intestinal absorption of 25-hydroxyvitamin D and osteomalacia in primary biliary cirrhosis. Lancet. 1977. 1:721-4	Compston, J. E.,Thompson, R. P.	Intestinal absorption of 25-hydroxyvitamin D and osteomalacia in primary biliary cirrhosis	1977	Bone histology and intestinal absorption of 25-hydroxyvitamin D3 (25-OHD) were investigated in 11 patients with primary biliary cirrhosis (P.B.C.). 4 patients had osteomalacia, and all these had received long-term cholestyramine. Plasma-25-hydroxyvitamin-D (25-OHD) concentrations after an oral dose of 25-OHD3 were significantly lower in the patients with P.B.C. (especially those with osteomalacia…	FALSE	FALSE	FALSE
322	Compston, J. E.,Horton, L. W.. Oral 25-hydroxyvitain D3 in treatment of osteomalacia associated with ileal resection and cholestyramine therapy. Gastroenterology. 1978. 74:900-2	Compston, J. E.,Horton, L. W.	Oral 25-hydroxyvitain D3 in treatment of osteomalacia associated with ileal resection and cholestyramine therapy	1978	Severe histological osteomalacia developed in a woman with Crohn's disease 2 years after ileal resection and the start of cholestyramine therapy. Treatment with oral 25-hydroxyvitamin D3, 50 microgram daily, produced marked biochemical, radiological, and histological improvement after 6 months. It is suggested that cholestyramine, by reducing vitamin D absorption, precipitated the rapid developme…	FALSE	FALSE	FALSE
323	Cone, R. A.,Hoen, T.,Wong, X.,Abusuwwa, R.,Anderson, D. J.,Moench, T. R.. Vaginal microbicides: detecting toxicities in vivo that paradoxically increase pathogen transmission. BMC Infect Dis. 2006. 6:90	Cone, R. A.,Hoen, T.,Wong, X.,Abusuwwa, R.,Anderson, D. J.,Moench, T. R.	Vaginal microbicides: detecting toxicities in vivo that paradoxically increase pathogen transmission	2006	BACKGROUND: Microbicides must protect against STD pathogens without causing unacceptable toxic effects. Microbicides based on nonoxynol-9 (N9) and other detergents disrupt sperm, HSV and HIV membranes, and these agents are effective contraceptives. But paradoxically N9 fails to protect women against HIV and other STD pathogens, most likely because it causes toxic effects that increase susceptibil…	FALSE	FALSE	FALSE
324	Cong, Y.,Jin, F.,Tian, M.,Wang, J.,Shi, H.,Wang, Y.,Mu, J.. Ingestion, egestion and post-exposure effects of polystyrene microspheres on marine medaka (Oryzias melastigma). Chemosphere. 2019. 228:93-100	Cong, Y.,Jin, F.,Tian, M.,Wang, J.,Shi, H.,Wang, Y.,Mu, J.	Ingestion, egestion and post-exposure effects of polystyrene microspheres on marine medaka (Oryzias melastigma)	2019	Microplastics (MPs) are of environmental concern due to their bioavailability and potential impacts on a wide range of marine biota. In this study, we investigated the ingestion, bioaccumulation and egestion of fluorescent polystyrene (PS) micospheres (10 μm) in both larvae and adults of marine medaka (Oryzias melastigma), with or without food supply. The post-exposure effects of non-fluorescent …	FALSE	FALSE	FALSE
325	Conti, I.,Simioni, C.,Varano, G.,Brenna, C.,Costanzi, E.,Neri, L. M.. Legislation to limit the environmental plastic and microplastic pollution and their influence on human exposure. Environ Pollut. 2021. 288:117708	Conti, I.,Simioni, C.,Varano, G.,Brenna, C.,Costanzi, E.,Neri, L. M.	Legislation to limit the environmental plastic and microplastic pollution and their influence on human exposure	2021	Plastic pollution is an emerging problem and is a consequence of the post-consumer plastic waste accumulation in the environment coupled to mismanaged waste programmes. Countries are counteracting the continuous growth of plastic litter with different strategies: introducing bans and limits on both plastic items and materials, promoting plastic recycling and recovery strategies and encouraging vo…	FALSE	FALSE	FALSE
326	Cordeiro Mitchell, C. N.,Islam, M. S.,Afrin, S.,Brennan, J.,Psoter, K. J.,Segars, J. H.. Mechanical stiffness augments ligand-dependent progesterone receptor B activation via MEK 1/2 and Rho/ROCK-dependent signaling pathways in uterine fibroid cells. Fertil Steril. 2021. 116:255-265	Cordeiro Mitchell, C. N.,Islam, M. S.,Afrin, S.,Brennan, J.,Psoter, K. J.,Segars, J. H.	Mechanical stiffness augments ligand-dependent progesterone receptor B activation via MEK 1/2 and Rho/ROCK-dependent signaling pathways in uterine fibroid cells	2021	OBJECTIVE: To test whether mechanical substrate stiffness would influence progesterone receptor B (PRB) signaling in fibroid cells. Uterine fibroids feature an excessive extracellular matrix, increased stiffness, and altered mechanical signaling. Fibroid growth is stimulated by progestins and opposed by anti-progestins, but a functional interaction between progesterone action and mechanical signa…	FALSE	FALSE	FALSE
327	Cormier, B.,Gambardella, C.,Tato, T.,Perdriat, Q.,Costa, E.,Veclin, C.,Le Bihanic, F.,Grassl, B.,Dubocq, F.,Kärrman, A.,Van Arkel, K.,Lemoine, S.,Lagarde, F.,Morin, B.,Garaventa, F.,Faimali, M.,Cousin, X.,Bégout, M. L.,Beiras, R.,Cachot, J.. Chemicals sorbed to environmental microplastics are toxic to early life stages of aquatic organisms. Ecotoxicol Environ Saf. 2021. 208:111665	Cormier, B.,Gambardella, C.,Tato, T.,Perdriat, Q.,Costa, E.,Veclin, C.,Le Bihanic, F.,Grassl, B.,Dubocq, F.,Kärrman, A.,Van Arkel, K.,Lemoine, S.,Lagarde, F.,Morin, B.,Garaventa, F.,Faimali, M.,Cousin, X.,Bégout, M. L.,Beiras, R.,Cachot, J.	Chemicals sorbed to environmental microplastics are toxic to early life stages of aquatic organisms	2021	Microplastics are ubiquitous in aquatic ecosystems, but little information is currently available on the dangers and risks to living organisms. In order to assess the ecotoxicity of environmental microplastics (MPs), samples were collected from the beaches of two islands in the Guadeloupe archipelago, Petit-Bourg (PB) located on the main island of Guadeloupe and Marie-Galante (MG) on the second i…	FALSE	FALSE	FALSE
328	Cormier, B.,Le Bihanic, F.,Cabar, M.,Crebassa, J. C.,Blanc, M.,Larsson, M.,Dubocq, F.,Yeung, L.,Clérandeau, C.,Keiter, S. H.,Cachot, J.,Bégout, M. L.,Cousin, X.. Chronic feeding exposure to virgin and spiked microplastics disrupts essential biological functions in teleost fish. J Hazard Mater. 2021. 415:125626	Cormier, B.,Le Bihanic, F.,Cabar, M.,Crebassa, J. C.,Blanc, M.,Larsson, M.,Dubocq, F.,Yeung, L.,Clérandeau, C.,Keiter, S. H.,Cachot, J.,Bégout, M. L.,Cousin, X.	Chronic feeding exposure to virgin and spiked microplastics disrupts essential biological functions in teleost fish	2021	Toxicity of polyethylene (PE) and polyvinyl chloride (PVC) microplastics (MPs), either virgin or spiked with chemicals, was evaluated in two short-lived fish using a freshwater species, zebrafish, and a marine species, marine medaka. Exposures were performed through diet using environmentally relevant concentrations of MPs over 4 months. No modification of classical biomarkers, lipid peroxidation…	FALSE	FALSE	FALSE
329	Cortner, J. A.,Coates, P. M.,Liacouras, C. A.,Jarvik, G. P.. Familial combined hyperlipidemia in children: clinical expression, metabolic defects, and management. Curr Probl Pediatr. 1994. 24:295-305	Cortner, J. A.,Coates, P. M.,Liacouras, C. A.,Jarvik, G. P.	Familial combined hyperlipidemia in children: clinical expression, metabolic defects, and management	1994	The first evidence that elevation of plasma levels of cholesterol is a risk factor for the development of atherosclerosis in children came from the Bogalusa Heart Study in 1986, which reported an association between aortic fatty streaks in 3- to 26-year-old subjects and increased plasma levels of low-density lipoprotein cholesterol (LDL-C). The most compelling evidence of a cause-and-effect relat…	FALSE	FALSE	FALSE
330	Costa, L. L.,Arueira, V. F.,da Costa, M. F.,Di Beneditto, A. P. M.,Zalmon, I. R.. Can the Atlantic ghost crab be a potential biomonitor of microplastic pollution of sandy beaches sediment?. Mar Pollut Bull. 2019. 145:5-13	Costa, L. L.,Arueira, V. F.,da Costa, M. F.,Di Beneditto, A. P. M.,Zalmon, I. R.	Can the Atlantic ghost crab be a potential biomonitor of microplastic pollution of sandy beaches sediment?	2019	The objective of the present study was to test whether the Atlantic ghost crab Ocypode quadrata is a reliable biomonitor of microplastic (MP) pollution of beach sediments. To test the hypothesis (H1) that the sediment is the main source of MP ingestion, the proportion of MP types (hard plastic, microfibers, pellet, soft plastic, and extruded polystyrene foam) in the gut content was compared with …	FALSE	FALSE	FALSE
331	Coulais, Y.,Marcelon, G.,Cros, J.,Guiraud, R.. [An experimental model of osteoarthritis. I. Induction and ultrastructural study]. Pathol Biol (Paris). 1983. 31:577-82	Coulais, Y.,Marcelon, G.,Cros, J.,Guiraud, R.	[An experimental model of osteoarthritis. I. Induction and ultrastructural study]	1983	Starting from Bentley's works [2], we elaborated an experimental model of arthrosis easy to use, providing reproducibility of effects and showing the same development as the human disease, but within a far shorter time. Papain injection induced a quick, high loss in proteoglycans. A rapid, localised chondrocyte reaction in the middle layer of the support area was noted. In this area, cells rapidl…	FALSE	FALSE	FALSE
332	Courtene-Jones, W.,Quinn, B.,Ewins, C.,Gary, S. F.,Narayanaswamy, B. E.. Consistent microplastic ingestion by deep-sea invertebrates over the last four decades (1976-2015), a study from the North East Atlantic. Environ Pollut. 2019. 244:503-512	Courtene-Jones, W.,Quinn, B.,Ewins, C.,Gary, S. F.,Narayanaswamy, B. E.	Consistent microplastic ingestion by deep-sea invertebrates over the last four decades (1976-2015), a study from the North East Atlantic	2019	Although evidence suggests the ubiquity of microplastics in the marine environment, our knowledge of its occurrence within remote habitats, such as the deep sea, is scarce. Furthermore, long term investigations of microplastic abundances are even more limited. Here we present a long-term study of the ingestion of microplastics by two deep-sea benthic invertebrates (Ophiomusium lymani and Hymenast…	FALSE	FALSE	FALSE
333	Crézé, J.,Fonty, P.. [Treatment of pruritus in pregnancy with cholestyramine]. Bull Fed Soc Gynecol Obstet Lang Fr. 1969. 21:555-6	Crézé, J.,Fonty, P.	[Treatment of pruritus in pregnancy with cholestyramine]	1969		FALSE	FALSE	FALSE
334	Cuijpers, Vmji,Jaroszewicz, J.,Anil, S.,Al Farraj Aldosari, A.,Walboomers, X. F.,Jansen, J. A.. Resolution, sensitivity, and in vivo application of high-resolution computed tomography for titanium-coated polymethyl methacrylate (PMMA) dental implants. Clin Oral Implants Res. 2014. 25:359-365	Cuijpers, Vmji,Jaroszewicz, J.,Anil, S.,Al Farraj Aldosari, A.,Walboomers, X. F.,Jansen, J. A.	Resolution, sensitivity, and in vivo application of high-resolution computed tomography for titanium-coated polymethyl methacrylate (PMMA) dental implants	2014	OBJECTIVES: The aims of this study were (i) to determine the spatial resolution and sensitivity of micro- versus nano-computed tomography (CT) techniques and (ii) to validate micro- versus nano-CT in a dog dental implant model, comparative to histological analysis. MATERIAL AND METHODS: To determine spatial resolution and sensitivity, standardized reference samples containing standardized nano- a…	FALSE	FALSE	FALSE
335	Cui, R.,Kim, S. W.,An, Y. J.. Polystyrene nanoplastics inhibit reproduction and induce abnormal embryonic development in the freshwater crustacean Daphnia galeata. Sci Rep. 2017. 7:12095	Cui, R.,Kim, S. W.,An, Y. J.	Polystyrene nanoplastics inhibit reproduction and induce abnormal embryonic development in the freshwater crustacean Daphnia galeata	2017	We assayed the toxicity of polystyrene nanoparticles (PS-NP, 52 nm) to Daphnia galeata. Survival and reproduction were significantly decreased in individuals exposed to 5 mg/L of PS-NP for 5 days, and embryos showed abnormal development, including a low hatching rate. Using fluorescence confocal microscopy, we recorded the transfer of PS-NP from the external surface of the body to the internal or…	FALSE	FALSE	FALSE
336	Curren, E.,Leaw, C. P.,Lim, P. T.,Leong, S. C. Y.. Evidence of Marine Microplastics in Commercially Harvested Seafood. Front Bioeng Biotechnol. 2020. 8:562760	Curren, E.,Leaw, C. P.,Lim, P. T.,Leong, S. C. Y.	Evidence of Marine Microplastics in Commercially Harvested Seafood	2020	Microplastic pollution is a global issue that has a detrimental impact on food safety. In marine environments, microplastics are a threat to marine organisms, as they are often the same size range as prey and are mistaken as food. Consumption of microplastics has led to the damage of digestive organs and a reduction in growth and reproductive output. In this study, microplastic pollution was asse…	FALSE	FALSE	FALSE
337	Cushing, M. C.,Liao, J. T.,Anseth, K. S.. Activation of valvular interstitial cells is mediated by transforming growth factor-beta1 interactions with matrix molecules. Matrix Biol. 2005. 24:428-37	Cushing, M. C.,Liao, J. T.,Anseth, K. S.	Activation of valvular interstitial cells is mediated by transforming growth factor-beta1 interactions with matrix molecules	2005	Strategies for the tissue-engineering of living cardiac valve replacements are limited by a lack of appropriate scaffold materials that both permit cell viability and actively contribute to the growth of functional tissues. Components of the extracellular matrix can localize and modify growth factor signals, and by doing so impart instructional stimuli for direction of cell phenotype. Fibronectin…	FALSE	FALSE	FALSE
338	Cuthbert, R. N.,Al-Jaibachi, R.,Dalu, T.,Dick, J. T. A.,Callaghan, A.. The influence of microplastics on trophic interaction strengths and oviposition preferences of dipterans. Sci Total Environ. 2019. 651:2420-2423	Cuthbert, R. N.,Al-Jaibachi, R.,Dalu, T.,Dick, J. T. A.,Callaghan, A.	The influence of microplastics on trophic interaction strengths and oviposition preferences of dipterans	2019	Microplastic (MP) pollution continues to proliferate in freshwater, marine and terrestrial environments, but with their biotic implications remaining poorly understood. Biotic interactions such as predation can profoundly influence ecosystem structuring, stability and functioning. However, we currently lack quantitative understandings of how trophic interaction strengths and associated behaviours…	FALSE	FALSE	FALSE
339	D'Aleo, G.,Rifici, C.,Donato, A.,Corallo, F.,Di Cara, M.,Bramanti, P.,Sessa, E.. Twin pregnancy outcome following teriflunomide treatment in a relapsing-remitting multiple sclerosis patient: A case report. Medicine (Baltimore). 2020. 99:e21212	D'Aleo, G.,Rifici, C.,Donato, A.,Corallo, F.,Di Cara, M.,Bramanti, P.,Sessa, E.	Twin pregnancy outcome following teriflunomide treatment in a relapsing-remitting multiple sclerosis patient: A case report	2020	RATIONALE: Teriflunomide is a disease-modifying drug that has been approved for treatment of relapsing-remitting multiple sclerosis. Due to its teratogenic effect in animals, however, it is not recommended during pregnancy. For this reason, effective contraception must be used during its administration. When an unscheduled pregnancy occurs during therapy, patients must undergo a cholestyramine pr…	FALSE	FALSE	FALSE
340	D'Alessandro, D.,Pertici, G.,Moscato, S.,Metelli, M. R.,Danti, S.,Nesti, C.,Berrettini, S.,Petrini, M.,Danti, S.. Processing large-diameter poly(L-lactic acid) microfiber mesh/mesenchymal stromal cell constructs via resin embedding: an efficient histologic method. Biomed Mater. 2014. 9:045007	D'Alessandro, D.,Pertici, G.,Moscato, S.,Metelli, M. R.,Danti, S.,Nesti, C.,Berrettini, S.,Petrini, M.,Danti, S.	Processing large-diameter poly(L-lactic acid) microfiber mesh/mesenchymal stromal cell constructs via resin embedding: an efficient histologic method	2014	In this study, we performed a complete histologic analysis of constructs based on large diameter ( >100 μm) poly-L-lactic acid (PLLA) microfibers obtained via dry-wet spinning and rat Mesenchymal Stromal Cells (rMSCs) differentiated towards the osteogenic lineage, using acrylic resin embedding. In many synthetic polymer-based microfiber meshes, ex post processability of fiber/cell constructs for …	FALSE	FALSE	FALSE
341	D'Alessandro, D.,Battolla, B.,Trombi, L.,Barachini, S.,Cascone, M. G.,Bernardini, N.,Petrini, M.,Mattii, L.. Embedding methods for poly(L-lactic acid) microfiber mesh/human mesenchymal stem cell constructs. Micron. 2009. 40:605-11	D'Alessandro, D.,Battolla, B.,Trombi, L.,Barachini, S.,Cascone, M. G.,Bernardini, N.,Petrini, M.,Mattii, L.	Embedding methods for poly(L-lactic acid) microfiber mesh/human mesenchymal stem cell constructs	2009	Fiber mesh scaffolds were recently investigated in tissue engineering as possible support for stem cell growth and differentiation, in order to repair lesion areas in clinical practice. In particular, the literature is focused on fiber mesh scaffolds constituted of biocompatible and resorbable polymeric structures, like poly(L-lactic acid) (PLLA). However, as regards the study of constructs const…	FALSE	FALSE	FALSE
342	D'Alessandro, M.,Esposito, V.,Porporato, E. M. D.,Berto, D.,Renzi, M.,Giacobbe, S.,Scotti, G.,Consoli, P.,Valastro, G.,Andaloro, F.,Romeo, T.. Relationships between plastic litter and chemical pollutants on benthic biodiversity. Environ Pollut. 2018. 242:1546-1556	D'Alessandro, M.,Esposito, V.,Porporato, E. M. D.,Berto, D.,Renzi, M.,Giacobbe, S.,Scotti, G.,Consoli, P.,Valastro, G.,Andaloro, F.,Romeo, T.	Relationships between plastic litter and chemical pollutants on benthic biodiversity	2018	Five Descriptors (D) of Marine Strategy Framework Directive (MSFD): marine litter (D10), non-indigenous species (D2) and organic and inorganic pollutants (D8), were estimated in a coastal area of GSA 16 (Augusta harbour, Central Mediterranean Sea) in order to study their effects on the biodiversity (D1) of the benthic community D6) and to improve data for the MSFD. Investigation of plastic debris…	FALSE	FALSE	FALSE
343	D'Angelo, S.,Meccariello, R.. Microplastics: A Threat for Male Fertility. Int J Environ Res Public Health. 2021. 18:#pages#	D'Angelo, S.,Meccariello, R.	Microplastics: A Threat for Male Fertility	2021	Much of the planet is swimming in discarded plastic, which is harming animal and possibly human health. Once at sea, sunlight, wind, and wave action break down plastic waste into small particles: the microplastics (MPs). Currently, particular attention has been drawn to their effects on aquatic environments but the health risks, especially in mammals, are poorly known. These non-biodegradable mat…	TRUE	FALSE	FALSE
344	D'Ercole, S.,Di Fermo, P.,Di Giulio, M.,Di Lodovico, S.,Di Campli, E.,Scarano, A.,Tripodi, D.,Cellini, L.,Petrini, M.. Near-infrared NIR irradiation and sodium hypochlorite: An efficacious association to counteract the Enterococcus faecalis biofilm in endodontic infections. J Photochem Photobiol B. 2020. 210:111989	D'Ercole, S.,Di Fermo, P.,Di Giulio, M.,Di Lodovico, S.,Di Campli, E.,Scarano, A.,Tripodi, D.,Cellini, L.,Petrini, M.	Near-infrared NIR irradiation and sodium hypochlorite: An efficacious association to counteract the Enterococcus faecalis biofilm in endodontic infections	2020	New strategies are necessary for the prevention of endodontic infections caused by Enterococcus faecalis, a common resistant pathogen and biofilm producer. Aim of the present study was to compare the effects of Near-Infrared (NIR) Light-Emitting Diode (LED) irradiation and different concentrations of sodium hypochlorite (NaOCl) alone or combined to each other on the E. faecalis biofilm, on artifi…	FALSE	FALSE	FALSE
345	D'Sa, R. A.,Raj, J.,Dickinson, P. J.,McCabe, F.,Meenan, B. J.. Human Fetal Osteoblast Response on Poly(Methyl Methacrylate)/Polystyrene Demixed Thin Film Blends: Surface Chemistry Vs Topography Effects. ACS Appl Mater Interfaces. 2016. 8:14920-31	D'Sa, R. A.,Raj, J.,Dickinson, P. J.,McCabe, F.,Meenan, B. J.	Human Fetal Osteoblast Response on Poly(Methyl Methacrylate)/Polystyrene Demixed Thin Film Blends: Surface Chemistry Vs Topography Effects	2016	Recent advances in materials sciences have allowed for the development and fabrication of biomaterials that are capable of providing requisite cues to instigate cells to respond in a predictable fashion. We have developed a series of poly(methyl methacrylate)/polystyrene (PMMA/PS) polymer demixed thin films with nanotopographies ranging from nanoislands to nanopits to study the response of human …	FALSE	FALSE	FALSE
346	Dahanayake, V.,Lyons, T.,Kerwin, B.,Rodriguez, O.,Albanese, C.,Parasido, E.,Lee, Y.,Keuren, E. V.,Li, L.,Maxey, E.,Paunesku, T.,Woloschak, G.,Stoll, S. L.. Paramagnetic Mn(8)Fe(4)-co-Polystyrene Nanobeads as a Potential T(1)-T(2) Multimodal Magnetic Resonance Imaging Contrast Agent with In Vivo Studies. ACS Appl Mater Interfaces. 2021. 13:39042-39054	Dahanayake, V.,Lyons, T.,Kerwin, B.,Rodriguez, O.,Albanese, C.,Parasido, E.,Lee, Y.,Keuren, E. V.,Li, L.,Maxey, E.,Paunesku, T.,Woloschak, G.,Stoll, S. L.	Paramagnetic Mn(8)Fe(4)-co-Polystyrene Nanobeads as a Potential T(1)-T(2) Multimodal Magnetic Resonance Imaging Contrast Agent with In Vivo Studies	2021	In developing a cluster-nanocarrier design, as a magnetic resonance imaging contrast agent, we have investigated the enhanced relaxivity of a manganese and iron-oxo cluster grafted within a porous polystyrene nanobead with increased relaxivity due to a higher surface area. The synthesis of the cluster-nanocarrier for the cluster Mn(8)Fe(4)O(12)(O(2)CC(6)H(4)CH═CH(2))(16)(H(2)O)(4), cross-linked w…	FALSE	FALSE	FALSE
347	Dalela, M.,Shrivastav, T. G.,Kharbanda, S.,Singh, H.. pH-Sensitive Biocompatible Nanoparticles of Paclitaxel-Conjugated Poly(styrene-co-maleic acid) for Anticancer Drug Delivery in Solid Tumors of Syngeneic Mice. ACS Appl Mater Interfaces. 2015. 7:26530-48	Dalela, M.,Shrivastav, T. G.,Kharbanda, S.,Singh, H.	pH-Sensitive Biocompatible Nanoparticles of Paclitaxel-Conjugated Poly(styrene-co-maleic acid) for Anticancer Drug Delivery in Solid Tumors of Syngeneic Mice	2015	In the present study, we have synthesized poly(styrene-co-maleic anhydride), a biocompatible copolymer that was further conjugated with paclitaxel (PTX) via ester linkage and self-assembled to form poly(styrene-co-maleic acid)-paclitaxel (PSMAC-PTX) nanoparticles (NPs). The in vitro release of PTX from PSMAC-PTX NPs showed a higher release at lower pH than at the physiological pH of 7.4, confirmi…	FALSE	FALSE	FALSE
348	Danopoulos, E.,Twiddy, M.,West, R.,Rotchell, J. M.. A rapid review and meta-regression analyses of the toxicological impacts of microplastic exposure in human cells. J Hazard Mater. 2021. #volume#:127861	Danopoulos, E.,Twiddy, M.,West, R.,Rotchell, J. M.	A rapid review and meta-regression analyses of the toxicological impacts of microplastic exposure in human cells	2021	Humans are exposed to microplastics (MPs) daily via ingestion and inhalation. It is not known whether this results in adverse health effects and, if so, at what levels of exposure. Without epidemiological studies, human cell in vitro MP toxicological studies provide an alternative approach to this question. This review systematically synthesised all evidence and estimated thresholds of dose-respo…	FALSE	FALSE	FALSE
349	Daruwalla, J.,Greish, K.,Malcontenti-Wilson, C.,Muralidharan, V.,Maeda, H.,Christophi, C.. Styrene maleic acid copolymer-pirarubicin induces tumor-selective oxidative stress and decreases tumor hypoxia as possible treatment of colorectal cancer liver metastases. Surgery. 2015. 158:236-47	Daruwalla, J.,Greish, K.,Malcontenti-Wilson, C.,Muralidharan, V.,Maeda, H.,Christophi, C.	Styrene maleic acid copolymer-pirarubicin induces tumor-selective oxidative stress and decreases tumor hypoxia as possible treatment of colorectal cancer liver metastases	2015	BACKGROUND: Pirarubicin, a derivative of doxorubicin, induces tumor destruction via the production of reactive oxygen species (ROS) but is associated with cardiotoxicity. As a macromolecule (conjugated to styrene-maleic acid [SMA]), SMA-pirarubicin is selective to tumors resulting in improved survival with decreased systemic toxicity. Tumor destruction is, however incomplete, and resistant cells …	FALSE	FALSE	FALSE
350	Date, A. A.,Halpert, G.,Babu, T.,Ortiz, J.,Kanvinde, P.,Dimitrion, P.,Narayan, J.,Zierden, H.,Betageri, K.,Musmanno, O.,Wiegand, H.,Huang, X.,Gumber, S.,Hanes, J.,Ensign, L. M.. Mucus-penetrating budesonide nanosuspension enema for local treatment of inflammatory bowel disease. Biomaterials. 2018. 185:97-105	Date, A. A.,Halpert, G.,Babu, T.,Ortiz, J.,Kanvinde, P.,Dimitrion, P.,Narayan, J.,Zierden, H.,Betageri, K.,Musmanno, O.,Wiegand, H.,Huang, X.,Gumber, S.,Hanes, J.,Ensign, L. M.	Mucus-penetrating budesonide nanosuspension enema for local treatment of inflammatory bowel disease	2018	Inflammatory bowel disease (IBD) is a chronic inflammatory gastrointestinal disorder that affects more than 1 million individuals in the USA. Local therapy with enema formulations, such as micronized budesonide (Entocort(®)), is a common strategy for treating patients with distally active IBD. However, we hypothesize that micronized particulates are too large to effectively penetrate colorectal m…	FALSE	FALSE	FALSE
351	Date, K.,Ohno, K.,Azuma, Y.,Hirano, S.,Kobayashi, K.,Sakurai, T.,Nobuhara, Y.,Yamada, T.. Endocrine-disrupting effects of styrene oligomers that migrated from polystyrene containers into food. Food Chem Toxicol. 2002. 40:65-75	Date, K.,Ohno, K.,Azuma, Y.,Hirano, S.,Kobayashi, K.,Sakurai, T.,Nobuhara, Y.,Yamada, T.	Endocrine-disrupting effects of styrene oligomers that migrated from polystyrene containers into food	2002	The endocrine-disrupting effects of styrene dimers (SD: NSD-01, -08 and -09) and styrene trimers (ST: NST -01, -03 and -12), which migrated from polystyrene (PS) containers into instant food, were investigated together with styrene monomer (SM) using in vitro and in vivo assays. In the estrogen (ER) and androgen receptor (AR) binding assay, SM, SD and ST showed no binding activity at concentratio…	FALSE	FALSE	FALSE
352	Datta-Chaudhuri, T.,Abshire, P.,Smela, E.. Packaging commercial CMOS chips for lab on a chip integration. Lab Chip. 2014. 14:1753-66	Datta-Chaudhuri, T.,Abshire, P.,Smela, E.	Packaging commercial CMOS chips for lab on a chip integration	2014	Combining integrated circuitry with microfluidics enables lab-on-a-chip (LOC) devices to perform sensing, freeing them from benchtop equipment. However, this integration is challenging with small chips, as is briefly reviewed with reference to key metrics for package comparison. In this paper we present a simple packaging method for including mm-sized, foundry-fabricated dies containing complemen…	FALSE	FALSE	FALSE
353	De Almeida, I. N.,Da Silva Carvalho, W.,Rossetti, M. L.,Costa, E. R.,De Miranda, S. S.. Evaluation of six different DNA extraction methods for detection of Mycobacterium tuberculosis by means of PCR-IS6110: preliminary study. BMC Res Notes. 2013. 6:561	De Almeida, I. N.,Da Silva Carvalho, W.,Rossetti, M. L.,Costa, E. R.,De Miranda, S. S.	Evaluation of six different DNA extraction methods for detection of Mycobacterium tuberculosis by means of PCR-IS6110: preliminary study	2013	BACKGROUND: Developments in molecular detection and strain differentiation of members of Mycobacterium tuberculosis complex have proved to be useful. The DNA extraction method influences the amplification efficiency, causing interference on the sensitivity and respective inhibitors. The aim of this study was to standardize a simple and fast DNA extraction method, providing DNA amplification by IS…	FALSE	FALSE	FALSE
354	De Felice, B.,Bacchetta, R.,Santo, N.,Tremolada, P.,Parolini, M.. Polystyrene microplastics did not affect body growth and swimming activity in Xenopus laevis tadpoles. Environ Sci Pollut Res Int. 2018. 25:34644-34651	De Felice, B.,Bacchetta, R.,Santo, N.,Tremolada, P.,Parolini, M.	Polystyrene microplastics did not affect body growth and swimming activity in Xenopus laevis tadpoles	2018	A growing number of studies have highlighted the contamination and the effects towards organisms of diverse microplastics (μPs) in the marine environment. Surprisingly, although the main sources of μPs for marine environments are inland surface waters, the information on the occurrence and the effects of μPs in freshwater ecosystems is still scant. Thus, the aim of the present work is to investig…	FALSE	FALSE	FALSE
355	De Felice, B.,Sabatini, V.,Antenucci, S.,Gattoni, G.,Santo, N.,Bacchetta, R.,Ortenzi, M. A.,Parolini, M.. Polystyrene microplastics ingestion induced behavioral effects to the cladoceran Daphnia magna. Chemosphere. 2019. 231:423-431	De Felice, B.,Sabatini, V.,Antenucci, S.,Gattoni, G.,Santo, N.,Bacchetta, R.,Ortenzi, M. A.,Parolini, M.	Polystyrene microplastics ingestion induced behavioral effects to the cladoceran Daphnia magna	2019	Microplastic (μPs) contamination represents a dramatic environmental problem threatening both aquatic and terrestrial organisms. Although several studies have highlighted the presence of μPs in aquatic environments, the information regarding their toxicity towards organisms is still scant. Moreover, most of the ecotoxicological studies of μPs have focused on marine organisms, largely neglecting t…	FALSE	FALSE	FALSE
356	de Heer, K.,Werner, B.,Sauer, H. D.,Klöppel, G.. [Effect of cholestyramine and chenodesoxycholic acid on liver cirrhosis. An experimental study in rats]. Z Exp Chir. 1980. 13:105-13	de Heer, K.,Werner, B.,Sauer, H. D.,Klöppel, G.	[Effect of cholestyramine and chenodesoxycholic acid on liver cirrhosis. An experimental study in rats]	1980	The influence of cholestyramine and chenodeoxycholic acid on the induction of cirrhosis of the liver of the male Wistar strain rats was studied. The simultaneous dietary exposure of 1 g cholestyramine in 100 g diet prevented the development of cirrhosis induced by carbon tetrachloride. Whereas all the animals in the control group (CCl4-Exposure plus normal diet) developed cirrhosis, histologic ex…	FALSE	FALSE	FALSE
357	de Luis, D. A.,Dueñas, A.,Martin, J.,Abad, L.,Cuellar, L.,Aller, R.. Light symptoms following a high-dose intentional L-thyroxine ingestion treated with cholestyramine. Horm Res. 2002. 57:61-3	de Luis, D. A.,Dueñas, A.,Martin, J.,Abad, L.,Cuellar, L.,Aller, R.	Light symptoms following a high-dose intentional L-thyroxine ingestion treated with cholestyramine	2002	Adult exposure to L-thyroxine has a wide range of presentations: most adults either do not develop symptoms or only become minimally symptomatic. Appropriate treatments after exposure to L-thyroxine have yet to be established. A 26-year-old woman with a suicidal intention was witnessed to ingest approximately 50 L-thyroxine tablets, each containing 0.1 mg L-thyroxine (total dose 5 mg). Cholestyra…	FALSE	FALSE	FALSE
358	de Luis, D. A.,Abad, L.,Aller, R.,González-Sagrado, M.,Dueñas, A.. [Levothyroxine poisoning: clinical manifestations and therapeutic management]. An Med Interna. 2004. 21:39-41	de Luis, D. A.,Abad, L.,Aller, R.,González-Sagrado, M.,Dueñas, A.	[Levothyroxine poisoning: clinical manifestations and therapeutic management]	2004	Intoxication with L-tyroxine has a low prevalence, high prevalence is observed in pediatric age. Toxic dose is unclear, asymptomatic patients have been observed with doses under 5 mg. Systems with high prevalence of symptoms are cardiovascular system, sympathetic nervous system and gastrointestinal tube. Symptoms could appear from hours to days after ingestion. Early hours after L-tyroxine ingest…	FALSE	FALSE	FALSE
359	de Miranda, L. L. R.,Harvey, K. E.,Ahmed, A.,Harvey, S. C.. UV-filter pollution: current concerns and future prospects. Environ Monit Assess. 2021. 193:840	de Miranda, L. L. R.,Harvey, K. E.,Ahmed, A.,Harvey, S. C.	UV-filter pollution: current concerns and future prospects	2021	UV-filters are widely used in cosmetics and personal care products to protect users' skin from redamage caused by ultraviolet (UV) radiation from the sun. Globally, an estimated 16,000 to 25,000 tonnes of products containing UV-filters were used in 2014 with modern consumption likely to be much higher. Beyond this use in cosmetics and personal care products, UV-filters are also widely used to pro…	FALSE	FALSE	FALSE
360	de Oliveira, J. P. J.,Estrela, F. N.,Rodrigues, A. S. L.,Guimarães, A. T. B.,Rocha, T. L.,Malafaia, G.. Behavioral and biochemical consequences of Danio rerio larvae exposure to polylactic acid bioplastic. J Hazard Mater. 2021. 404:124152	de Oliveira, J. P. J.,Estrela, F. N.,Rodrigues, A. S. L.,Guimarães, A. T. B.,Rocha, T. L.,Malafaia, G.	Behavioral and biochemical consequences of Danio rerio larvae exposure to polylactic acid bioplastic	2021	The literature has largely shown the toxicity of petroleum-based PLA biomicroplastics (PLABioMPs) and encouraged the production of alternative materials to replace their use, such as biopolymers. However, knowledge concerning the effects of biopolymers on aquatic organisms remains under development. The hypothesis that the acute exposure (five days) to polylactic acid (PLA) biopolymers may lead t…	FALSE	FALSE	FALSE
361	de Ruijter, M.,Ribeiro, A.,Dokter, I.,Castilho, M.,Malda, J.. Simultaneous Micropatterning of Fibrous Meshes and Bioinks for the Fabrication of Living Tissue Constructs. Adv Healthc Mater. 2019. 8:e1800418	de Ruijter, M.,Ribeiro, A.,Dokter, I.,Castilho, M.,Malda, J.	Simultaneous Micropatterning of Fibrous Meshes and Bioinks for the Fabrication of Living Tissue Constructs	2019	Fabrication of biomimetic tissues holds much promise for the regeneration of cells or organs that are lost or damaged due to injury or disease. To enable the generation of complex, multicellular tissues on demand, the ability to design and incorporate different materials and cell types needs to be improved. Two techniques are combined: extrusion-based bioprinting, which enables printing of cell-e…	FALSE	FALSE	FALSE
362	de Souza Machado, A. A.,Kloas, W.,Zarfl, C.,Hempel, S.,Rillig, M. C.. Microplastics as an emerging threat to terrestrial ecosystems. Glob Chang Biol. 2018. 24:1405-1416	de Souza Machado, A. A.,Kloas, W.,Zarfl, C.,Hempel, S.,Rillig, M. C.	Microplastics as an emerging threat to terrestrial ecosystems	2018	Microplastics (plastics <5 mm, including nanoplastics which are <0.1 μm) originate from the fragmentation of large plastic litter or from direct environmental emission. Their potential impacts in terrestrial ecosystems remain largely unexplored despite numerous reported effects on marine organisms. Most plastics arriving in the oceans were produced, used, and often disposed on land. Hence, it is …	FALSE	FALSE	FALSE
363	De Vloo, C.,Nevens, F.. Cholestatic pruritus : an update. Acta Gastroenterol Belg. 2019. 82:75-82	De Vloo, C.,Nevens, F.	Cholestatic pruritus : an update	2019	Pruritus is a common, troublesome symptom in patients with cholestatic liver diseases, especially frequent in intrahepatic cholestasis of pregnancy (ICP) and in primary biliary cholangitis (PBC). Cholestatic associated pruritus can have profound effects on the quality of life. The underlying mechanism is still poorly understood. Severe potential pruritogens have been discussed, such as bile salts…	FALSE	FALSE	FALSE
364	De-la-Torre, G. E.,Rakib, M. R. J.,Pizarro-Ortega, C. I.,Dioses-Salinas, D. C.. Occurrence of personal protective equipment (PPE) associated with the COVID-19 pandemic along the coast of Lima, Peru. Sci Total Environ. 2021. 774:145774	De-la-Torre, G. E.,Rakib, M. R. J.,Pizarro-Ortega, C. I.,Dioses-Salinas, D. C.	Occurrence of personal protective equipment (PPE) associated with the COVID-19 pandemic along the coast of Lima, Peru	2021	The use and disposal of face masks, gloves, face shields, and other types of personal protective equipment (PPE) have increased dramatically due to the ongoing COVID-19 pandemic. Many governments enforce the use of PPE as an efficient and inexpensive way to reduce the transmission of the virus. However, this may pose a new challenge to solid waste management and exacerbate plastic pollution. The …	FALSE	FALSE	FALSE
365	Deftos, L. J.. Two-site immunoradiometric assay of intact salmon calcitonin. Clin Chem. 1992. 38:2284-6	Deftos, L. J.	Two-site immunoradiometric assay of intact salmon calcitonin	1992	We developed a two-site immunoradiometric assay (IRMA) of salmon calcitonin (SCT) that detects intact SCT(1-32) and not peptide fragments of the hormone. This was accomplished by using monoclonal antibodies prepared against the peptide fragments SCT(1-11) and SCT(11-32). Two antibodies with specificity for each of the peptides were purified from their respective ascites and evaluated in a two-sit…	FALSE	FALSE	FALSE
366	Dehaut, A.,Cassone, A. L.,Frère, L.,Hermabessiere, L.,Himber, C.,Rinnert, E.,Rivière, G.,Lambert, C.,Soudant, P.,Huvet, A.,Duflos, G.,Paul-Pont, I.. Microplastics in seafood: Benchmark protocol for their extraction and characterization. Environ Pollut. 2016. 215:223-233	Dehaut, A.,Cassone, A. L.,Frère, L.,Hermabessiere, L.,Himber, C.,Rinnert, E.,Rivière, G.,Lambert, C.,Soudant, P.,Huvet, A.,Duflos, G.,Paul-Pont, I.	Microplastics in seafood: Benchmark protocol for their extraction and characterization	2016	Pollution of the oceans by microplastics (<5 mm) represents a major environmental problem. To date, a limited number of studies have investigated the level of contamination of marine organisms collected in situ. For extraction and characterization of microplastics in biological samples, the crucial step is the identification of solvent(s) or chemical(s) that efficiently dissolve organic matter wi…	FALSE	FALSE	FALSE
367	Della Torre, C.,Bergami, E.,Salvati, A.,Faleri, C.,Cirino, P.,Dawson, K. A.,Corsi, I.. Accumulation and embryotoxicity of polystyrene nanoparticles at early stage of development of sea urchin embryos Paracentrotus lividus. Environ Sci Technol. 2014. 48:12302-11	Della Torre, C.,Bergami, E.,Salvati, A.,Faleri, C.,Cirino, P.,Dawson, K. A.,Corsi, I.	Accumulation and embryotoxicity of polystyrene nanoparticles at early stage of development of sea urchin embryos Paracentrotus lividus	2014	Nanoplastic debris, resulted from runoff and weathering breakdown of macro- and microplastics, represents an emerging concern for marine ecosystems. The aim of the present study was to investigate disposition and toxicity of polystyrene nanoparticles (NPs) in early development of sea urchin embryos (Paracentrotus lividus). NPs with two different surface charges where chosen, carboxylated (PS-COOH…	FALSE	FALSE	FALSE
368	Delles, A. M.,Rittenhouse-Olson, K.,Morgan, J.,Oseroff, A. R.. A simple method for the purification of human peripheral blood antigen presenting cells (dendritic cells, monocytes/macrophages, and B lymphocytes). Immunol Invest. 2002. 31:233-45	Delles, A. M.,Rittenhouse-Olson, K.,Morgan, J.,Oseroff, A. R.	A simple method for the purification of human peripheral blood antigen presenting cells (dendritic cells, monocytes/macrophages, and B lymphocytes)	2002	An adherence method was developed that enriches for antigen presenting cells (dendritic cells, monocytes/macrophages, and B lymphocytes) from peripheral blood mononuclear cell (PBMC) preparations. This method utilizes the cells' natural adherence to polystyrene tissue culture dishes and their subsequent removal with K3EDTA after incubation at 4 degrees, with gentle pipeting. Flow cytometric analy…	FALSE	FALSE	FALSE
369	Demir, E.. Adverse biological effects of ingested polystyrene microplastics using Drosophila melanogaster as a model in vivo organism. J Toxicol Environ Health A. 2021. 84:649-660	Demir, E.	Adverse biological effects of ingested polystyrene microplastics using Drosophila melanogaster as a model in vivo organism	2021	The abundant presence and extensive use of polystyrene microplastics (PSMPs) has recently become a serious environmental concern, as impact of exposure to these substances on human health remains unknown. While in vitro studies yield data on adverse effect of PSMPs, in vivo approaches are more relevant for risk assessment. Drosophila melanogaster is one of the most genetically and experimentally …	FALSE	FALSE	FALSE
370	Deng, K.,Ye, X.,Yang, Y.,Liu, M.,Ayyad, A.,Zhao, Y.,Yuan, Y.,Zhao, J.,Xu, T.. Evaluation of efficacy and biocompatibility of a new absorbable synthetic substitute as a dural onlay graft in a large animal model. Neurol Res. 2016. 38:799-808	Deng, K.,Ye, X.,Yang, Y.,Liu, M.,Ayyad, A.,Zhao, Y.,Yuan, Y.,Zhao, J.,Xu, T.	Evaluation of efficacy and biocompatibility of a new absorbable synthetic substitute as a dural onlay graft in a large animal model	2016	BACKGROUND: Numerous dura substitutes are commercially available, but no absorbable synthetic dura repair product has been used for both onlay and suture applications. OBJECTIVE: The safety and effectiveness of a new absorbable synthetic substitute composed of Poly-L-lactide microfibers as onlay dural graft were evaluated. METHODS: Physical properties and performance of the microfibrous synthetic…	FALSE	FALSE	FALSE
372	Deng, Y.,Yan, Z.,Shen, R.,Huang, Y.,Ren, H.,Zhang, Y.. Enhanced reproductive toxicities induced by phthalates contaminated microplastics in male mice (Mus musculus). J Hazard Mater. 2021. 406:124644	Deng, Y.,Yan, Z.,Shen, R.,Huang, Y.,Ren, H.,Zhang, Y.	Enhanced reproductive toxicities induced by phthalates contaminated microplastics in male mice (Mus musculus)	2021	It has been demonstrated that microplastics (MPs) can transport phthalate esters (PAEs) into the tissues of mice. However, the influence of MPs on accumulation of PAEs and the combined toxicity need profound investigation. In this study, the bioaccumulation of PAEs and reproductive toxicity due to contaminated MPs exposure were investigated. After exposure to PAE-contaminated MPs for 30 days, sig…	FALSE	FALSE	FALSE
371	Deng, Y.,Yan, Z.,Shen, R.,Wang, M.,Huang, Y.,Ren, H.,Zhang, Y.,Lemos, B.. Microplastics release phthalate esters and cause aggravated adverse effects in the mouse gut. Environ Int. 2020. 143:105916	Deng, Y.,Yan, Z.,Shen, R.,Wang, M.,Huang, Y.,Ren, H.,Zhang, Y.,Lemos, B.	Microplastics release phthalate esters and cause aggravated adverse effects in the mouse gut	2020	Increasing evidence shows that microplastics (MPs) have the potential to act as carriers and transport contaminants into organisms, as well as induce serious health risks. Here we endeavored to address for the first time whether MPs could transport and release phthalate esters (PAEs) into mouse gut and the consequential toxic effects. As a result, MPs could adsorb PAEs, transport PAEs into the gu…	FALSE	FALSE	FALSE
373	Derveaux, S.,Stubbe, B. G.,Roelant, C.,Leblans, M.,De Geest, B. G.,Demeester, J.,De Smedt, S. C.. Layer-by-layer coated digitally encoded microcarriers for quantification of proteins in serum and plasma. Anal Chem. 2008. 80:85-94	Derveaux, S.,Stubbe, B. G.,Roelant, C.,Leblans, M.,De Geest, B. G.,Demeester, J.,De Smedt, S. C.	Layer-by-layer coated digitally encoded microcarriers for quantification of proteins in serum and plasma	2008	The "layer-by-layer" (LbL) technology has been widely investigated for the coating of flat substrates and capsules with polyelectrolytes. In this study, LbL polyelectrolyte coatings applied at the surface of digitally encoded microcarriers were evaluated for the quantitative, sensitive, and simultaneous detection of proteins in complex biological samples like serum, plasma, and blood. LbL coated …	FALSE	FALSE	FALSE
374	des Rieux, A.,Fievez, V.,Théate, I.,Mast, J.,Préat, V.,Schneider, Y. J.. An improved in vitro model of human intestinal follicle-associated epithelium to study nanoparticle transport by M cells. Eur J Pharm Sci. 2007. 30:380-91	des Rieux, A.,Fievez, V.,Théate, I.,Mast, J.,Préat, V.,Schneider, Y. J.	An improved in vitro model of human intestinal follicle-associated epithelium to study nanoparticle transport by M cells	2007	An alternative in vitro model of human follicle-associated epithelium (FAE) to study nanoparticle transport mechanisms by M cells was developed and characterized. The previous in vitro model of human FAE has been improved by inverting inserts after Caco-2 cell seeding. Raji and M cells were identified only in inverted co-culture cell monolayers by immunohistochemistry, confocal microscopy, and el…	FALSE	FALSE	FALSE
375	Desai, N. R.,Rowan, C. G.,Alvarez, P. J.,Fogli, J.,Toto, R. D.. Hyperkalemia treatment modalities: A descriptive observational study focused on medication and healthcare resource utilization. PLoS One. 2020. 15:e0226844	Desai, N. R.,Rowan, C. G.,Alvarez, P. J.,Fogli, J.,Toto, R. D.	Hyperkalemia treatment modalities: A descriptive observational study focused on medication and healthcare resource utilization	2020	Renin-angiotensin-aldosterone system inhibitor (RAASi) therapy has been shown to improve outcomes among patients with congestive heart failure, diabetes, or renal dysfunction. These patients are also at risk for the development of hyperkalemia (HK), often leading to down-titration and/or discontinuation of RAASi therapy. Patiromer is the first sodium-free, non-absorbed potassium (K+) binder appro…	FALSE	FALSE	FALSE
376	Deville, S.,Honrath, B.,Tran, Q. T. D.,Fejer, G.,Lambrichts, I.,Nelissen, I.,Dolga, A. M.,Salvati, A.. Time-resolved characterization of the mechanisms of toxicity induced by silica and amino-modified polystyrene on alveolar-like macrophages. Arch Toxicol. 2020. 94:173-186	Deville, S.,Honrath, B.,Tran, Q. T. D.,Fejer, G.,Lambrichts, I.,Nelissen, I.,Dolga, A. M.,Salvati, A.	Time-resolved characterization of the mechanisms of toxicity induced by silica and amino-modified polystyrene on alveolar-like macrophages	2020	Macrophages play a major role in the removal of foreign materials, including nano-sized materials, such as nanomedicines and other nanoparticles, which they accumulate very efficiently. Because of this, it is recognized that for a safe development of nanotechnologies and nanomedicine, it is essential to investigate potential effects induced by nano-sized materials on macrophages. To this aim, in …	FALSE	FALSE	FALSE
377	Dewez, J. L.,Doren, A.,Schneider, Y. J.,Rouxhet, P. G.. Competitive adsorption of proteins: key of the relationship between substratum surface properties and adhesion of epithelial cells. Biomaterials. 1999. 20:547-59	Dewez, J. L.,Doren, A.,Schneider, Y. J.,Rouxhet, P. G.	Competitive adsorption of proteins: key of the relationship between substratum surface properties and adhesion of epithelial cells	1999	The adhesion of Hep G2 cells was investigated using different substrata (commercial substrata, polystyrene modified by oxygen or ammonia plasma discharge), the surface properties of which were characterized (surface chemical composition, water contact angle, zeta potential). Some substrata were pre-conditioned with solutions of extracellular matrix (ECM) protein (collagen, laminin, fibronectin), …	FALSE	FALSE	FALSE
378	Dey, T.,Gogoi, K.,Unni, B. G.,Kalita, M.,Bharadwaz, M.,Bhattacharjee, M.,Boruah, P. K.,Bora, T.,Ozah, D.,Kalita, M.. Role of glutathione S transferase polymorphism in COPD with special reference to peoples living in the vicinity of the open cast coal mine of Assam. PLoS One. 2014. 9:e96739	Dey, T.,Gogoi, K.,Unni, B. G.,Kalita, M.,Bharadwaz, M.,Bhattacharjee, M.,Boruah, P. K.,Bora, T.,Ozah, D.,Kalita, M.	Role of glutathione S transferase polymorphism in COPD with special reference to peoples living in the vicinity of the open cast coal mine of Assam	2014	BACKGROUND: COPD may develop due to variation in the functioning of antioxidants along with smoking and environmental factors in genetically susceptible individuals. Since there are different views about the antioxidants responsible for detoxifying xenobiotic compound in the human body whose functional variation may lead to obstructive disease, this associative study has been taken up between GST…	FALSE	FALSE	FALSE
379	Dey, T. K.,Uddin, M. E.,Jamal, M.. Detection and removal of microplastics in wastewater: evolution and impact. Environ Sci Pollut Res Int. 2021. 28:16925-16947	Dey, T. K.,Uddin, M. E.,Jamal, M.	Detection and removal of microplastics in wastewater: evolution and impact	2021	The pervasiveness of microplastics in aquatic ecosystems has become a major environmental issue in recent years. The gradual dumping of plastic wastes, inadequate standard detection methods with specific removal techniques, and slow disposal rate of microplastics make it ubiquitous in the environment. Evidence shows that microplastics act as a potential vector by adsorbing different heavy metals,…	FALSE	FALSE	FALSE
380	Dhurjati, R.,Liu, X.,Gay, C. V.,Mastro, A. M.,Vogler, E. A.. Extended-term culture of bone cells in a compartmentalized bioreactor. Tissue Eng. 2006. 12:3045-54	Dhurjati, R.,Liu, X.,Gay, C. V.,Mastro, A. M.,Vogler, E. A.	Extended-term culture of bone cells in a compartmentalized bioreactor	2006	A specialized bioreactor is used to grow mineralizing, collagenous tissue up to 150 microm thick from an inoculum of isolated murine (mouse calvaria MC3T3-E1, American Type Culture Collection (ATCC) CRL-2593) or human (hFOB 1.19 ATCC CRL-11372) fetal osteoblasts over uninterrupted culture periods longer than 120 days (4 months). Proliferation and phenotypic progression of an osteogenic-cell monol…	FALSE	FALSE	FALSE
381	Di Bonaventura, G.,Pompilio, A.,Picciani, C.,Iezzi, M.,D'Antonio, D.,Piccolomini, R.. Biofilm formation by the emerging fungal pathogen Trichosporon asahii: development, architecture, and antifungal resistance. Antimicrob Agents Chemother. 2006. 50:3269-76	Di Bonaventura, G.,Pompilio, A.,Picciani, C.,Iezzi, M.,D'Antonio, D.,Piccolomini, R.	Biofilm formation by the emerging fungal pathogen Trichosporon asahii: development, architecture, and antifungal resistance	2006	Trichosporon asahii is the most common cause of fatal disseminated trichosporonosis, frequently associated with indwelling medical devices. Despite the use of antifungal drugs to treat trichosporonosis, infection is often persistent and is associated with high mortality. This drove our interest in evaluating the capability of T. asahii to form a biofilm on biomaterial-representative polystyrene s…	FALSE	FALSE	FALSE
382	Di Lodovico, S.,Cataldi, V.,Di Campli, E.,Ancarani, E.,Cellini, L.,Di Giulio, M.. Enterococcus hirae biofilm formation on hospital material surfaces and effect of new biocides. Environ Health Prev Med. 2017. 22:63	Di Lodovico, S.,Cataldi, V.,Di Campli, E.,Ancarani, E.,Cellini, L.,Di Giulio, M.	Enterococcus hirae biofilm formation on hospital material surfaces and effect of new biocides	2017	BACKGROUND: Nowadays, the bacterial contamination in the hospital environment is of particular concern because the hospital-acquired infections (HAIs), also known as nosocomial infections, are responsible for significant morbidity and mortality. This work evaluated the capability of Enterococcus hirae to form biofilm on different surfaces and the action of two biocides on the produced biofilms. M…	FALSE	FALSE	FALSE
383	Diez-Ahedo, R.,Mendibil, X.,Márquez-Posadas, M. C.,Quintana, I.,González, F.,Rodríguez, F. J.,Zilic, L.,Sherborne, C.,Glen, A.,Taylor, C. S.,Claeyssens, F.,Haycock, J. W.,Schaafsma, W.,González, E.,Castro, B.,Merino, S.. UV-Casting on Methacrylated PCL for the Production of a Peripheral Nerve Implant Containing an Array of Porous Aligned Microchannels. Polymers (Basel). 2020. 12:#pages#	Diez-Ahedo, R.,Mendibil, X.,Márquez-Posadas, M. C.,Quintana, I.,González, F.,Rodríguez, F. J.,Zilic, L.,Sherborne, C.,Glen, A.,Taylor, C. S.,Claeyssens, F.,Haycock, J. W.,Schaafsma, W.,González, E.,Castro, B.,Merino, S.	UV-Casting on Methacrylated PCL for the Production of a Peripheral Nerve Implant Containing an Array of Porous Aligned Microchannels	2020	Peripheral nerves are basic communication structures guiding motor and sensory information from the central nervous system to receptor units. Severed peripheral nerve injuries represent a large clinical problem with relevant challenges to successful synthetic nerve repair scaffolds as substitutes to autologous nerve grafting. Numerous studies reported the use of hollow tubes made of synthetic pol…	FALSE	FALSE	FALSE
384	Dimitrievska, S.,Petit, A.,Ajji, A.,Bureau, M. N.,Yahia, L.. Biocompatibility of novel polymer-apatite nanocomposite fibers. J Biomed Mater Res A. 2008. 84:44-53	Dimitrievska, S.,Petit, A.,Ajji, A.,Bureau, M. N.,Yahia, L.	Biocompatibility of novel polymer-apatite nanocomposite fibers	2008	On the basis of the bioactivity of hydroxyapatite (HA) and the excellent mechanical and biocompatible performance of polyethylene terephthalate (PET), composite microfibers made of nanograde HA with PET was designed and fabricated to mimic the structure of biological bone, which exhibits a composite of nanograde apatite crystals and natural polymer. The PET/HA nanocomposite was molded into fibers…	FALSE	FALSE	FALSE
385	Dimopoulos, A.,Markatos, D. N.,Mitropoulou, A.,Panagiotopoulos, I.,Koletsis, E.,Mavrilas, D.. A novel polymeric fibrous microstructured biodegradable small-caliber tubular scaffold for cardiovascular tissue engineering. J Mater Sci Mater Med. 2021. 32:21	Dimopoulos, A.,Markatos, D. N.,Mitropoulou, A.,Panagiotopoulos, I.,Koletsis, E.,Mavrilas, D.	A novel polymeric fibrous microstructured biodegradable small-caliber tubular scaffold for cardiovascular tissue engineering	2021	Increasing morbidity of cardiovascular diseases in modern society has made it crucial to develop artificial small-caliber cardiovascular grafts for surgical intervention of diseased natural arteries, as alternatives to the gold standard autologous implants. Synthetic small-caliber grafts are still not in use due to increased risk of restenosis, lack of lumen re-endothelialization and mechanical m…	FALSE	FALSE	FALSE
386	Ding, H.,Zhang, J.,He, H.,Zhu, Y.,Dionysiou, D. D.,Liu, Z.,Zhao, C.. Do membrane filtration systems in drinking water treatment plants release nano/microplastics?. Sci Total Environ. 2021. 755:142658	Ding, H.,Zhang, J.,He, H.,Zhu, Y.,Dionysiou, D. D.,Liu, Z.,Zhao, C.	Do membrane filtration systems in drinking water treatment plants release nano/microplastics?	2021	Drinking water treatment plants (DWTPs) are thought to be able to remove many micropollutants including nanoplastics (NPs) and microplastics (MPs). However, few studies have focused on the water treatment process itself producing NPs and/or MPs. This paper discussed the possibility of releasing NPs and MPs from organic membranes in drinking water treatment plants. The effects of physical cleaning…	FALSE	FALSE	FALSE
387	Distler, J. J.,Patel, R.,Jourdian, G. W.. Immobilization and assay of low-molecular-weight phosphomannosyl receptor in multiwell plates. Anal Biochem. 1987. 166:65-71	Distler, J. J.,Patel, R.,Jourdian, G. W.	Immobilization and assay of low-molecular-weight phosphomannosyl receptor in multiwell plates	1987	A novel sensitive binding assay for quantitation of a low-molecular-weight phosphomannosyl receptor (41-46 K) was devised. The receptor was immobilized by immunochemical means in the wells of polystyrene multiwell plates. The lysosomal enzyme ligand, testicular beta-galactosidase, was added and receptor-bound beta-galactosidase was measured by conventional colorimetric analysis using p-nitropheny…	FALSE	FALSE	FALSE
388	Döge, N.,Hadam, S.,Volz, P.,Wolf, A.,Schönborn, K. H.,Blume-Peytavi, U.,Alexiev, U.,Vogt, A.. Identification of polystyrene nanoparticle penetration across intact skin barrier as rare event at sites of focal particle aggregations. J Biophotonics. 2018. 11:e201700169	Döge, N.,Hadam, S.,Volz, P.,Wolf, A.,Schönborn, K. H.,Blume-Peytavi, U.,Alexiev, U.,Vogt, A.	Identification of polystyrene nanoparticle penetration across intact skin barrier as rare event at sites of focal particle aggregations	2018	The question whether nanoparticles can cross the skin barrier is highly debated. Even in intact skin rare events of deeper penetration have been reported, but technical limitations and possible artifacts require careful interpretation. In this study, horizontal scanning by 2-photon microscopy (2 PM) of full-thickness human skin samples placed in a lateral position yielded highly informative image…	FALSE	FALSE	FALSE
389	Dolar, A.,Selonen, S.,van Gestel, C. A. M.,Perc, V.,Drobne, D.,Jemec Kokalj, A.. Microplastics, chlorpyrifos and their mixtures modulate immune processes in the terrestrial crustacean Porcellio scaber. Sci Total Environ. 2021. 772:144900	Dolar, A.,Selonen, S.,van Gestel, C. A. M.,Perc, V.,Drobne, D.,Jemec Kokalj, A.	Microplastics, chlorpyrifos and their mixtures modulate immune processes in the terrestrial crustacean Porcellio scaber	2021	Microplastics and agrochemicals are common pollutants in terrestrial ecosystems. Their interaction during coexistence in soils may influence their fate and adverse effects on terrestrial organisms. The aim of this study was to investigate how the exposure to two types of microplastics; polyester fibres, and crumb rubber; induce changes in immune parameters of Porcellio scaber and if the co-exposu…	FALSE	FALSE	FALSE
390	Dolci, D. T.,Fuentes, C. B.,Rolim, D.,Park, M.,Schettino, G. P.,Azevedo, L. C.. Time course of haemodynamic, respiratory and inflammatory disturbances induced by experimental acute pulmonary polystyrene microembolism. Eur J Anaesthesiol. 2010. 27:67-76	Dolci, D. T.,Fuentes, C. B.,Rolim, D.,Park, M.,Schettino, G. P.,Azevedo, L. C.	Time course of haemodynamic, respiratory and inflammatory disturbances induced by experimental acute pulmonary polystyrene microembolism	2010	BACKGROUND AND OBJECTIVE: The time course of cardiopulmonary alterations after pulmonary embolism has not been clearly demonstrated and nor has the role of systemic inflammation on the pathogenesis of the disease. This study aimed to evaluate over 12 h the effects of pulmonary embolism caused by polystyrene microspheres on the haemodynamics, lung mechanics and gas exchange and on interleukin-6 pr…	FALSE	FALSE	FALSE
391	Domenech, J.,Hernández, A.,Rubio, L.,Marcos, R.,Cortés, C.. Interactions of polystyrene nanoplastics with in vitro models of the human intestinal barrier. Arch Toxicol. 2020. 94:2997-3012	Domenech, J.,Hernández, A.,Rubio, L.,Marcos, R.,Cortés, C.	Interactions of polystyrene nanoplastics with in vitro models of the human intestinal barrier	2020	The universal presence of micro-nanoplastics (MNPLs) and its relative unknown effects on human health is a concern demanding reliable data to evaluate their safety. As ingestion is one of the main exposure routes for humans, we have assessed their hazard using two in vitro models that simulate the human intestinal barrier and its associated lymphoid system. Two different coculture models (differe…	FALSE	FALSE	FALSE
392	Domínguez-Bajo, A.,González-Mayorga, A.,López-Dolado, E.,Munuera, C.,García-Hernández, M.,Serrano, M. C.. Graphene Oxide Microfibers Promote Regenerative Responses after Chronic Implantation in the Cervical Injured Spinal Cord. ACS Biomater Sci Eng. 2020. 6:2401-2414	Domínguez-Bajo, A.,González-Mayorga, A.,López-Dolado, E.,Munuera, C.,García-Hernández, M.,Serrano, M. C.	Graphene Oxide Microfibers Promote Regenerative Responses after Chronic Implantation in the Cervical Injured Spinal Cord	2020	Spinal cord injury (SCI) is characterized by the disruption of neuronal axons and the creation of an inhibitory environment for spinal tissue regeneration. For decades, researchers and clinicians have been devoting a great effort to develop novel therapeutic approaches which include the fabrication of biocompatible implants that could guide neural tissue repair in the lesion site in an attempt to…	FALSE	FALSE	FALSE
393	Dong, X.,Yuan, X.,Wang, L.,Liu, J.,Midgley, A. C.,Wang, Z.,Wang, K.,Liu, J.,Zhu, M.,Kong, D.. Construction of a bilayered vascular graft with smooth internal surface for improved hemocompatibility and endothelial cell monolayer formation. Biomaterials. 2018. 181:1-14	Dong, X.,Yuan, X.,Wang, L.,Liu, J.,Midgley, A. C.,Wang, Z.,Wang, K.,Liu, J.,Zhu, M.,Kong, D.	Construction of a bilayered vascular graft with smooth internal surface for improved hemocompatibility and endothelial cell monolayer formation	2018	Formation of a continuous endothelial cell (EC) monolayer inside the luminal surface with enhanced hemocompatibility, is a promising solution for improving performance and overall patency of small-diameter vascular grafts. There has been much debate regarding the ideal substrate surface topography to achieve this. Here, we investigated different polycaprolactone (PCL)-derived substrate surfaces f…	FALSE	FALSE	FALSE
394	Dong, X.,Liu, S.,Yang, Y.,Gao, S.,Li, W.,Cao, J.,Wan, Y.,Huang, Z.,Fan, G.,Chen, Q.,Wang, H.,Zhu, M.,Kong, D.. Aligned microfiber-induced macrophage polarization to guide schwann-cell-enabled peripheral nerve regeneration. Biomaterials. 2021. 272:120767	Dong, X.,Liu, S.,Yang, Y.,Gao, S.,Li, W.,Cao, J.,Wan, Y.,Huang, Z.,Fan, G.,Chen, Q.,Wang, H.,Zhu, M.,Kong, D.	Aligned microfiber-induced macrophage polarization to guide schwann-cell-enabled peripheral nerve regeneration	2021	Mechanistic understanding of the topological cues delivered by biomaterials in promotion of oriented tissue regeneration (e.g., peripheral nerve regrowth) remains largely elusive. Here, we engineered nerve conduits composed of oriented microfiber-bundle cores and randomly organized nanofiber sheaths to particularly interrogate the regulatory mechanism of microfiber orientation on promoted periphe…	FALSE	FALSE	FALSE
395	Dos Santos, O.,Rigo, G. V.,Macedo, A. J.,Tasca, T.. Trichomonas vaginalis clinical isolates: cytoadherence and adherence to polystyrene, intrauterine device, and vaginal ring. Parasitol Res. 2017. 116:3275-3284	Dos Santos, O.,Rigo, G. V.,Macedo, A. J.,Tasca, T.	Trichomonas vaginalis clinical isolates: cytoadherence and adherence to polystyrene, intrauterine device, and vaginal ring	2017	The parasitism by Trichomonas vaginalis is complex and in part is mediated by cytoadherence accomplished via five surface proteins named adhesins and a glycoconjugate called lipophosphoglycan (TvLPG). In this study, we evaluated the ability of T. vaginalis isolates to adhere to cells, plastic (polystyrene microplates), intrauterine device (IUD), and vaginal ring. Of 32 T. vaginalis isolates, 4 (1…	FALSE	FALSE	FALSE
396	Dou, X.,Li, P.,Jiang, S.,Bayat, H.,Schönherr, H.. Bioinspired Hierarchically Structured Surfaces for Efficient Capture and Release of Circulating Tumor Cells. ACS Appl Mater Interfaces. 2017. 9:8508-8518	Dou, X.,Li, P.,Jiang, S.,Bayat, H.,Schönherr, H.	Bioinspired Hierarchically Structured Surfaces for Efficient Capture and Release of Circulating Tumor Cells	2017	The development of novel bioinspired surfaces with hierarchical micro- and nanoscale topographic structures for efficient capture and release of circulating tumor cells (CTCs) is reported. The capture of CTCs, facilitated by surface-immobilized epithelial cell adhesion molecule antibodies (anti-EpCAM), was shown to be significantly enhanced in novel three-dimensional hierarchically structured sur…	FALSE	FALSE	FALSE
397	Dragoj, M.,Stojkovska, J.,Stanković, T.,Dinić, J.,Podolski-Renić, A.,Obradović, B.,Pešić, M.. Development and Validation of a Long-Term 3D Glioblastoma Cell Culture in Alginate Microfibers as a Novel Bio-Mimicking Model System for Preclinical Drug Testing. Brain Sci. 2021. 11:#pages#	Dragoj, M.,Stojkovska, J.,Stanković, T.,Dinić, J.,Podolski-Renić, A.,Obradović, B.,Pešić, M.	Development and Validation of a Long-Term 3D Glioblastoma Cell Culture in Alginate Microfibers as a Novel Bio-Mimicking Model System for Preclinical Drug Testing	2021	BACKGROUND: Various three-dimensional (3D) glioblastoma cell culture models have a limited duration of viability. Our aim was to develop a long-term 3D glioblastoma model, which is necessary for reliable drug response studies. METHODS: Human U87 glioblastoma cells were cultured in alginate microfibers for 28 days. Cell growth, viability, morphology, and aggregation in 3D culture were monitored by…	FALSE	FALSE	FALSE
398	Drake, B. L.,Loke, Y. W.. Isolation of endothelial cells from human first trimester decidua using immunomagnetic beads. Hum Reprod. 1991. 6:1156-9	Drake, B. L.,Loke, Y. W.	Isolation of endothelial cells from human first trimester decidua using immunomagnetic beads	1991	A technique was developed for the isolation of purified endothelial cells from first trimester decidual tissue, using QB End/40-coated magnetic polystyrene beads (Dynabeads). QB End/40 is an endothelial-specific monoclonal antibody which reacts with the coagulation cascade co-factor, thrombomodulin. Small endothelial cell aggregates were released from first trimester decidua by the sequential use…	FALSE	FALSE	FALSE
399	Dryden, L. P.,Bitman, J.,Wrenn, T. R.,Weyant, J.. Influence of feeding DEAE Sephadex on growth, lactation and lipid utilization in the rat. J Nutr. 1973. 103:36-42	Dryden, L. P.,Bitman, J.,Wrenn, T. R.,Weyant, J.	Influence of feeding DEAE Sephadex on growth, lactation and lipid utilization in the rat	1973		FALSE	FALSE	FALSE
400	Duan, Z.,Duan, X.,Zhao, S.,Wang, X.,Wang, J.,Liu, Y.,Peng, Y.,Gong, Z.,Wang, L.. Barrier function of zebrafish embryonic chorions against microplastics and nanoplastics and its impact on embryo development. J Hazard Mater. 2020. 395:122621	Duan, Z.,Duan, X.,Zhao, S.,Wang, X.,Wang, J.,Liu, Y.,Peng, Y.,Gong, Z.,Wang, L.	Barrier function of zebrafish embryonic chorions against microplastics and nanoplastics and its impact on embryo development	2020	Embryonic stage is important for the development of aquatic animals, and embryonic chorion is an efficient barrier against exogenous pollutants. The efficient barrier function of zebrafish (Danio rerio) embryonic chorions against micro- and nano- polystyrene (PS) particles was observed. Embryonic chorions presented high affinity to PS particles. The covering layer of PS particles on the outer sur…	FALSE	FALSE	FALSE
401	Dua, V. K.,Sharma, S. K.,Sharma, V. P.. Use of expanded polystyrene beads for the control of mosquitoes in an industrial complex at Hardwar, India. J Am Mosq Control Assoc. 1989. 5:614-5	Dua, V. K.,Sharma, S. K.,Sharma, V. P.	Use of expanded polystyrene beads for the control of mosquitoes in an industrial complex at Hardwar, India	1989		FALSE	FALSE	FALSE
402	Dundon, M.,Madden, O.,Comizzoli, P.. Three-dimensional culture of endometrial cells from domestic cats: A new in vitro platform for assessing plastic toxicity. PLoS One. 2019. 14:e0217365	Dundon, M.,Madden, O.,Comizzoli, P.	Three-dimensional culture of endometrial cells from domestic cats: A new in vitro platform for assessing plastic toxicity	2019	Plastic polymers can be combined with additives that modify physical properties and stability of the material. However, the biocompatibility of those additives is not well known. The objective of the study was to characterize the impact of zinc stearate-a common additive-through the development of a novel three-dimensional (3-D) in vitro platform with endometrial cells from domestic cats. Epithel…	FALSE	FALSE	FALSE
403	Du, L.,Yang, Q.,Zhang, J.,Zhu, M.,Ma, X.,Zhang, Y.,Wang, L.,Xu, B.. Engineering a biomimetic integrated scaffold for intervertebral disc replacement. Mater Sci Eng C Mater Biol Appl. 2019. 96:522-529	Du, L.,Yang, Q.,Zhang, J.,Zhu, M.,Ma, X.,Zhang, Y.,Wang, L.,Xu, B.	Engineering a biomimetic integrated scaffold for intervertebral disc replacement	2019	Tissue engineering technology provides a promising alternative to restore physiological functionality of damaged intervertebral disc (IVD). Advanced tissue engineering strategies for IVD have increasingly focused on engineering IVD regions combined the inner nucleus pulposus (NP) and surrounding annulus fibrosus (AF) tissue. However, simulating the cellular and matrix structures and function of t…	FALSE	FALSE	FALSE
404	Du, M.,Chen, B.,Meng, Q.,Liu, S.,Zheng, X.,Zhang, C.,Wang, H.,Li, H.,Wang, N.,Dai, J.. 3D bioprinting of BMSC-laden methacrylamide gelatin scaffolds with CBD-BMP2-collagen microfibers. Biofabrication. 2015. 7:044104	Du, M.,Chen, B.,Meng, Q.,Liu, S.,Zheng, X.,Zhang, C.,Wang, H.,Li, H.,Wang, N.,Dai, J.	3D bioprinting of BMSC-laden methacrylamide gelatin scaffolds with CBD-BMP2-collagen microfibers	2015	Three-dimensional (3D) bioprinting combines biomaterials, cells and functional components into complex living tissues. Herein, we assembled function-control modules into cell-laden scaffolds using 3D bioprinting. A customized 3D printer was able to tune the microstructure of printed bone mesenchymal stem cell (BMSC)-laden methacrylamide gelatin scaffolds at the micrometer scale. For example, the …	FALSE	FALSE	FALSE
405	Du, P.,Zeng, J.,Mu, B.,Liu, P.. Biocompatible magnetic and molecular dual-targeting polyelectrolyte hybrid hollow microspheres for controlled drug release. Mol Pharm. 2013. 10:1705-15	Du, P.,Zeng, J.,Mu, B.,Liu, P.	Biocompatible magnetic and molecular dual-targeting polyelectrolyte hybrid hollow microspheres for controlled drug release	2013	Well-defined biocompatible magnetic and molecular dual-targeting polyelectrolyte hybrid hollow microspheres have been accomplished via the layer-by-layer (LbL) self-assembly technique. The hybrid shell was fabricated by the electrostatic interaction between the polyelectrolyte cation, chitosan (CS), and the hybrid anion, citrate modified ferroferric oxide nanoparticles (Fe3O4-CA), onto the unifor…	FALSE	FALSE	FALSE
406	Dzik, S.. Leukodepletion blood filters: filter design and mechanisms of leukocyte removal. Transfus Med Rev. 1993. 7:65-77	Dzik, S.	Leukodepletion blood filters: filter design and mechanisms of leukocyte removal	1993	Modern leukocyte removal filters have been developed after years of refinement in design. Current filters are composite filters in which synthetic microfiber material is prepared as a nonwoven web. The filter material may be surface modified to alter surface tension or charge to improve performance. The housing design promotes effective contact of blood with the filter material and decreases shea…	FALSE	FALSE	FALSE
407	Eerkes-Medrano, D.,Thompson, R. C.,Aldridge, D. C.. Microplastics in freshwater systems: a review of the emerging threats, identification of knowledge gaps and prioritisation of research needs. Water Res. 2015. 75:63-82	Eerkes-Medrano, D.,Thompson, R. C.,Aldridge, D. C.	Microplastics in freshwater systems: a review of the emerging threats, identification of knowledge gaps and prioritisation of research needs	2015	Plastic contamination is an increasing environmental problem in marine systems where it has spread globally to even the most remote habitats. Plastic pieces in smaller size scales, microplastics (particles <5 mm), have reached high densities (e.g., 100,000 items per m(3)) in waters and sediments, and are interacting with organisms and the environment in a variety of ways. Early investigations of …	FALSE	FALSE	FALSE
408	Efeoglu, E.,Maher, M. A.,Casey, A.,Byrne, H. J.. Toxicological assessment of nanomaterials: the role of in vitro Raman microspectroscopic analysis. Anal Bioanal Chem. 2018. 410:1631-1646	Efeoglu, E.,Maher, M. A.,Casey, A.,Byrne, H. J.	Toxicological assessment of nanomaterials: the role of in vitro Raman microspectroscopic analysis	2018	The acceleration of nanomaterials research has brought about increased demands for rapid analysis of their bioactivity, in a multi-parametric fashion, to minimize the gap between potential applications and knowledge of their toxicological properties. The potential of Raman microspectroscopy for the analysis of biological systems with the aid of multivariate analysis techniques has been demonstrat…	FALSE	FALSE	FALSE
409	Efimochkina, N. R.,Bykova, I. B.,Markova, Y. M.,Korotkevich, Y. V.,Stetsenko, V. V.,Minaeva, L. P.,Sheveleva, S. A.. Formation of Biofilms by Foodborne Pathogens and Development of Laboratory In Vitro Model for the Study of Campylobacter Genus Bacteria Based on These Biofilms. Bull Exp Biol Med. 2017. 162:474-478	Efimochkina, N. R.,Bykova, I. B.,Markova, Y. M.,Korotkevich, Y. V.,Stetsenko, V. V.,Minaeva, L. P.,Sheveleva, S. A.	Formation of Biofilms by Foodborne Pathogens and Development of Laboratory In Vitro Model for the Study of Campylobacter Genus Bacteria Based on These Biofilms	2017	We analyzed the formation of biofilms by 7 strains of Campylobacter genus bacteria and 18 strains of Enterobacteriaceae genus bacteria that were isolated from plant and animal raw materials, from finished products, and swabs from the equipment of the food industry. Biofilm formation on glass plates, slides and coverslips, microtubes made of polymeric materials and Petri dishes, and polystyrene pl…	FALSE	FALSE	FALSE
410	Efremenko, A. A.. [Data from the toxicological study of PSB brand foam polystyrene]. Gig Sanit. 1973. 38:110-2	Efremenko, A. A.	[Data from the toxicological study of PSB brand foam polystyrene]	1973		FALSE	FALSE	FALSE
411	Egbuna, C.,Amadi, C. N.,Patrick-Iwuanyanwu, K. C.,Ezzat, S. M.,Awuchi, C. G.,Ugonwa, P. O.,Orisakwe, O. E.. Emerging pollutants in Nigeria: A systematic review. Environ Toxicol Pharmacol. 2021. 85:103638	Egbuna, C.,Amadi, C. N.,Patrick-Iwuanyanwu, K. C.,Ezzat, S. M.,Awuchi, C. G.,Ugonwa, P. O.,Orisakwe, O. E.	Emerging pollutants in Nigeria: A systematic review	2021	Emerging pollutants represent a group of synthetic or naturally occurring compounds that are not normally monitored within the environment but can enter into the environment and cause different adverse ecological and health effects. This systematic review identified the various emerging pollutants in Nigeria. The following databases, ScienceDirect, PubMed, Google Scholar, and African Journals OnL…	FALSE	FALSE	FALSE
412	Einarsson, K.,Alvelius, G.,Hillebrant, C. G.,Reihnér, E.,Björkhem, I.. Concentration of unsulfated lithocholic acid in portal and systemic venous plasma: evidence that lithocholic acid does not down regulate the hepatic cholesterol 7 alpha-hydroxylase activity in gallstone patients. Biochim Biophys Acta. 1996. 1317:19-26	Einarsson, K.,Alvelius, G.,Hillebrant, C. G.,Reihnér, E.,Björkhem, I.	Concentration of unsulfated lithocholic acid in portal and systemic venous plasma: evidence that lithocholic acid does not down regulate the hepatic cholesterol 7 alpha-hydroxylase activity in gallstone patients	1996	It has been proposed that lithocholic acid may have a physiological role for the regulation of bile acid synthesis in humans. In this study, the portal concentration and hepatic uptake of unsulfated lithocholic acid was determined in 21 gallstone patients-untreated, cholestyramine-treated and chenodeoxycholic acid-treated-at cholecystectomy. Lithocholic acid was analyzed by a combined gas-liquid …	FALSE	FALSE	FALSE
413	Eisendle, K.,Müller, H.,Ortner, E.,Talasz, H.,Graziadei, I.,Vogel, W.,Höpfl, R.. Pruritus of unknown origin and elevated total serum bile acid levels in patients without clinically apparent liver disease. J Gastroenterol Hepatol. 2011. 26:716-21	Eisendle, K.,Müller, H.,Ortner, E.,Talasz, H.,Graziadei, I.,Vogel, W.,Höpfl, R.	Pruritus of unknown origin and elevated total serum bile acid levels in patients without clinically apparent liver disease	2011	BACKGROUND AND AIM: Generalized pruritus of unknown origin (PUO) is a highly distressing condition that is unrelated to any underlying dermatologic or systemic disorder (e.g. cholestasis). Little is known about the potential contribution of elevated total serum bile acid (TSBA) levels to PUO. Our aim in the present study was to investigate the role of elevated TSBA levels in patients with PUO and…	FALSE	FALSE	FALSE
414	Ekaputra, A. K.,Prestwich, G. D.,Cool, S. M.,Hutmacher, D. W.. Combining electrospun scaffolds with electrosprayed hydrogels leads to three-dimensional cellularization of hybrid constructs. Biomacromolecules. 2008. 9:2097-103	Ekaputra, A. K.,Prestwich, G. D.,Cool, S. M.,Hutmacher, D. W.	Combining electrospun scaffolds with electrosprayed hydrogels leads to three-dimensional cellularization of hybrid constructs	2008	A common problem in the design of tissue engineered scaffolds using electrospun scaffolds is the poor cellular infiltration into the structure. To tackle this issue, three approaches to scaffold design using electrospinning were investigated: selective leaching of a water-soluble fiber phase (poly ethylene oxide (PEO) or gelatin), the use of micron-sized fibers as the scaffold, and a combination …	FALSE	FALSE	FALSE
415	El-Deeb, I. M.,Pittala, V.,Eltayeb, D.,Greish, K.. Selective Targeting of Breast Cancer by Tafuramycin A Using SMA-Nanoassemblies. Molecules. 2021. 26:#pages#	El-Deeb, I. M.,Pittala, V.,Eltayeb, D.,Greish, K.	Selective Targeting of Breast Cancer by Tafuramycin A Using SMA-Nanoassemblies	2021	Triple-negative breast cancer (TNBC) is a heterogeneous subtype of tumors that tests negative for estrogen receptors, progesterone receptors, and excess HER2 protein. The mainstay of treatment remains chemotherapy, but the therapeutic outcome remains inadequate. This paper investigates the potential of a duocarmycin derivative, tafuramycin A (TFA), as a new and more effective chemotherapy agent i…	FALSE	FALSE	FALSE
416	el-Sayed, Y. M.,al-Meshal, M. A.,al-Angary, A. A.,Lutfi, K. M.,Gouda, M. W.. The effect of colestipol and cholestyramine on the systemic clearance of intravenous ibuprofen in rabbits. J Pharm Pharmacol. 1994. 46:73-5	el-Sayed, Y. M.,al-Meshal, M. A.,al-Angary, A. A.,Lutfi, K. M.,Gouda, M. W.	The effect of colestipol and cholestyramine on the systemic clearance of intravenous ibuprofen in rabbits	1994	The effect of oral administration of the non-absorbable anion-exchange resins cholestyramine and colestipol on the systemic clearance and other pharmacokinetic parameters of intravenously administered ibuprofen (25 mg kg-1) was studied in rabbits. Single doses of colestipol hydrochloride (0.4 g kg-1) or cholestyramine (0.17 g kg-1) were given 30 min before ibuprofen administration. In cholestyram…	FALSE	FALSE	FALSE
417	Eliso, M. C.,Bergami, E.,Manfra, L.,Spagnuolo, A.,Corsi, I.. Toxicity of nanoplastics during the embryogenesis of the ascidian Ciona robusta (Phylum Chordata). Nanotoxicology. 2020. 14:1415-1431	Eliso, M. C.,Bergami, E.,Manfra, L.,Spagnuolo, A.,Corsi, I.	Toxicity of nanoplastics during the embryogenesis of the ascidian Ciona robusta (Phylum Chordata)	2020	Nanoplastics are considered contaminants of emerging concern at the global scale. The recent evidence of their occurrence in seawater from the Mediterranean Sea calls for a thorough evaluation of their impact on marine life and in particular on vulnerable life stages such as planktonic embryos. Here, we investigated the impact of increasing nominal concentrations of 50 nm amino-modified (PS-NH(2)…	FALSE	FALSE	FALSE
418	Elizalde-Velázquez, A.,Crago, J.,Zhao, X.,Green, M. J.,Cañas-Carrell, J. E.. In vivo effects on the immune function of fathead minnow (Pimephales promelas) following ingestion and intraperitoneal injection of polystyrene nanoplastics. Sci Total Environ. 2020. 735:139461	Elizalde-Velázquez, A.,Crago, J.,Zhao, X.,Green, M. J.,Cañas-Carrell, J. E.	In vivo effects on the immune function of fathead minnow (Pimephales promelas) following ingestion and intraperitoneal injection of polystyrene nanoplastics	2020	Nanoplastics (1-100 nm) are potentially the most hazardous litter in the environment. Recent scientific studies have documented their toxic effects at the cellular and molecular levels, but knowledge underlying mechanisms of their toxicity is still scarce. Nanoplastics are known for their ability to induce immune and inflammatory responses as well as generating reactive oxygen species. While some…	FALSE	FALSE	FALSE
419	Ellender, G.,Ham, K. N.. Connective tissue responses to some heavy metals. I. Sodium loaded ion exchange beads as a control: histology and ultrastructure. Br J Exp Pathol. 1987. 68:277-89	Ellender, G.,Ham, K. N.	Connective tissue responses to some heavy metals. I. Sodium loaded ion exchange beads as a control: histology and ultrastructure	1987	Ion exchange resin beads (Amberlite IR-120) were implanted into loose connective tissue as the vehicle for cations in both control and experimental studies. Beads were loaded with sodium for control purposes or with the metal of interest for subsequent experimental studies. When single control beads were implanted in the loose connective tissue of the rat pinna, they were well accepted by tissue …	FALSE	FALSE	FALSE
420	Elliott, J. T.,Rösslein, M.,Song, N. W.,Toman, B.,Kinsner-Ovaskainen, A.,Maniratanachote, R.,Salit, M. L.,Petersen, E. J.,Sequeira, F.,Romsos, E. L.,Kim, S. J.,Lee, J.,von Moos, N. R.,Rossi, F.,Hirsch, C.,Krug, H. F.,Suchaoin, W.,Wick, P.. Toward achieving harmonization in a nano-cytotoxicity assay measurement through an interlaboratory comparison study. Altex. 2017. 34:201-218	Elliott, J. T.,Rösslein, M.,Song, N. W.,Toman, B.,Kinsner-Ovaskainen, A.,Maniratanachote, R.,Salit, M. L.,Petersen, E. J.,Sequeira, F.,Romsos, E. L.,Kim, S. J.,Lee, J.,von Moos, N. R.,Rossi, F.,Hirsch, C.,Krug, H. F.,Suchaoin, W.,Wick, P.	Toward achieving harmonization in a nano-cytotoxicity assay measurement through an interlaboratory comparison study	2017	Development of reliable cell-based nanotoxicology assays is important for evaluation of potentially hazardous engineered nanomaterials. Challenges to producing a reliable assay protocol include working with nanoparticle dispersions and living cell lines, and the potential for nano-related interference effects. Here we demonstrate the use of a 96-well plate design with several measurement controls…	FALSE	FALSE	FALSE
421	Elliott, M. B.,Ginn, B.,Fukunishi, T.,Bedja, D.,Suresh, A.,Chen, T.,Inoue, T.,Dietz, H. C.,Santhanam, L.,Mao, H. Q.,Hibino, N.,Gerecht, S.. Regenerative and durable small-diameter graft as an arterial conduit. Proc Natl Acad Sci U S A. 2019. 116:12710-12719	Elliott, M. B.,Ginn, B.,Fukunishi, T.,Bedja, D.,Suresh, A.,Chen, T.,Inoue, T.,Dietz, H. C.,Santhanam, L.,Mao, H. Q.,Hibino, N.,Gerecht, S.	Regenerative and durable small-diameter graft as an arterial conduit	2019	Despite significant research efforts, clinical practice for arterial bypass surgery has been stagnant, and engineered grafts continue to face postimplantation challenges. Here, we describe the development and application of a durable small-diameter vascular graft with tailored regenerative capacity. We fabricated small-diameter vascular grafts by electrospinning fibrin tubes and poly(ε-caprolacto…	FALSE	FALSE	FALSE
422	Elsayed, Y.,Lekakou, C.,Labeed, F.,Tomlins, P.. Smooth muscle tissue engineering in crosslinked electrospun gelatin scaffolds. J Biomed Mater Res A. 2016. 104:313-21	Elsayed, Y.,Lekakou, C.,Labeed, F.,Tomlins, P.	Smooth muscle tissue engineering in crosslinked electrospun gelatin scaffolds	2016	Crosslinked, multi-layer electrospun gelatin fiber scaffolds with generally ±45 degree fiber orientation have been used to grow human umbilical vein smooth muscle cells (HUVSMCs) to create a vascular tunica media graft. Scaffolds of different fiber diameter (2-5 μm in wet state), pore size, and porosity (16-21% in wet state) were assessed in terms of cell adherence and viability, cell proliferati…	FALSE	FALSE	FALSE
423	Eltemsah, Y. S.,Bøhn, T.. Acute and chronic effects of polystyrene microplastics on juvenile and adult Daphnia magna. Environ Pollut. 2019. 254:112919	Eltemsah, Y. S.,Bøhn, T.	Acute and chronic effects of polystyrene microplastics on juvenile and adult Daphnia magna	2019	We investigate the distribution and effects of polystyrene microplastic (MP) particles in exposure experiments with the ecotoxicology model organism Daphnia magna. The aim was to investigate the short and long-term toxicity of MP at different concentrations. To achieve this goal, the effects of 6 μm commercially available polystyrene beads on two different life-stages of D. magna: < 24 h old juve…	FALSE	FALSE	FALSE
424	Endo, S.,Goldsmith, H. L.,Karino, T.. Flow patterns and preferred sites of atherosclerotic lesions in the human aorta - II. Abdominal aorta. Biorheology. 2014. 51:257-74	Endo, S.,Goldsmith, H. L.,Karino, T.	Flow patterns and preferred sites of atherosclerotic lesions in the human aorta - II. Abdominal aorta	2014	OBJECTIVE: As in Part I, to elucidate the role of fluid mechanical factors in the localized genesis and development of atherosclerotic lesions in man, here in the abdominal aorta. METHODS: Flow patterns and preferred sites of atherosclerotic lesions in the aorta were studied in detail using the same isolated transparent aortic trees prepared from humans postmortem and the flow visualization and c…	FALSE	FALSE	FALSE
425	Engström, J.,Hellström, K.,Posse, N.,Sjövall, J.. Recurrent cholestasis of pregnancy. Treatment with cholestyramine of one case with an unusually early onset. Acta Obstet Gynecol Scand. 1970. 49:29-34	Engström, J.,Hellström, K.,Posse, N.,Sjövall, J.	Recurrent cholestasis of pregnancy. Treatment with cholestyramine of one case with an unusually early onset	1970		FALSE	FALSE	FALSE
426	Enright, H. A.,Bratt, J. M.,Bluhm, A. P.,Kenyon, N. J.,Louie, A. Y.. Tracking retention and transport of ultrafine polystyrene in an asthmatic mouse model using positron emission tomography. Exp Lung Res. 2013. 39:304-13	Enright, H. A.,Bratt, J. M.,Bluhm, A. P.,Kenyon, N. J.,Louie, A. Y.	Tracking retention and transport of ultrafine polystyrene in an asthmatic mouse model using positron emission tomography	2013	Upon exposure to particulates, asthmatic individuals are more susceptible to deleterious health effects and increased morbidity and mortality when compared to healthy individuals. These effects are not limited to the respiratory system; increases in acute cardiovascular events have been observed. The development of extrapulmonary illnesses has led to interest in determining whether particles move…	FALSE	FALSE	FALSE
427	Enyoh, C. E.,Shafea, L.,Verla, A. W.,Verla, E. N.,Qingyue, W.,Chowdhury, T.,Paredes, M.. Microplastics Exposure Routes and Toxicity Studies to Ecosystems: An Overview. Environ Anal Health Toxicol. 2020. 35:e2020004	Enyoh, C. E.,Shafea, L.,Verla, A. W.,Verla, E. N.,Qingyue, W.,Chowdhury, T.,Paredes, M.	Microplastics Exposure Routes and Toxicity Studies to Ecosystems: An Overview	2020	Microplastics (MPs) are now ubiquitous in global ecosystem, therefore all biota is at risk of exposure and potential toxicity. In this study, we presented an overview of information based on literature concerning exposure to MPs and the toxicity of such exposure. Currently, four major routes of exposure have been identified including entanglement, contact, ingestion and inhalation. Humans maybe t…	FALSE	FALSE	FALSE
428	Ercan, M. T.,Tuncel, S. A.,Caner, B. E.,Mutlu, M.,Pişkin, E.. Evaluation of 99mTc labelled monodisperse polystyrene/polyacrylate latex particles for the study of colon transit and morphology. Int J Rad Appl Instrum B. 1991. 18:253-8	Ercan, M. T.,Tuncel, S. A.,Caner, B. E.,Mutlu, M.,Pişkin, E.	Evaluation of 99mTc labelled monodisperse polystyrene/polyacrylate latex particles for the study of colon transit and morphology	1991	A new radiopharmaceutical for the study of colon transit time and morphology is proposed. Polymeric latexes, as monodisperse polymeric spheres (1-10 microns in diameter), were prepared by a coaxial dispersion polymerization of styrene and dimethylaminoethyl-methacrylate (DMAEA). They were labelled with 99mTc by the tin reduction method with high efficiency (greater than 99%). The label was stable…	FALSE	FALSE	FALSE
429	Ercan, M. T.,Tuncel, S. A.,Caner, B. E.,Pişkin, E.. 99mTc-labelled monodisperse latex particles coated with amino or carboxyl groups for studies of GI function. J Microencapsul. 1993. 10:67-76	Ercan, M. T.,Tuncel, S. A.,Caner, B. E.,Pişkin, E.	99mTc-labelled monodisperse latex particles coated with amino or carboxyl groups for studies of GI function	1993	Latex particles coated with either amino or carboxyl groups were labelled with 99mTc. Two labelling methods were used: (1) direct labelling with tin reduction and (2) ligand exchange with tin pyrophosphate. Labelling efficiency and the radiochemical impurities were determined by thin-layer chromatography. Effect of [Sn2+] and pH on labelling yield was investigated to find the optimum labelling co…	FALSE	FALSE	FALSE
430	Erega, A.,Stefanic, P.,Dogsa, I.,Danevčič, T.,Simunovic, K.,Klančnik, A.,Smole Možina, S.,Mandic Mulec, I.. Bacillaene Mediates the Inhibitory Effect of Bacillus subtilis on Campylobacter jejuni Biofilms. Appl Environ Microbiol. 2021. 87:e0295520	Erega, A.,Stefanic, P.,Dogsa, I.,Danevčič, T.,Simunovic, K.,Klančnik, A.,Smole Možina, S.,Mandic Mulec, I.	Bacillaene Mediates the Inhibitory Effect of Bacillus subtilis on Campylobacter jejuni Biofilms	2021	Biofilms are the predominant bacterial lifestyle and can protect microorganisms from environmental stresses. Multispecies biofilms can affect the survival of enteric pathogens that contaminate food products, and thus, investigating the underlying mechanisms of multispecies biofilms is essential for food safety and human health. In this study, we investigated the ability of the natural isolate Bac…	FALSE	FALSE	FALSE
431	Ergene, E.,Sezlev Bilecen, D.,Kaya, B.,Yilgor Huri, P.,Hasirci, V.. 3D cellular alignment and biomimetic mechanical stimulation enhance human adipose-derived stem cell myogenesis. Biomed Mater. 2020. 15:055017	Ergene, E.,Sezlev Bilecen, D.,Kaya, B.,Yilgor Huri, P.,Hasirci, V.	3D cellular alignment and biomimetic mechanical stimulation enhance human adipose-derived stem cell myogenesis	2020	Determination of a stem cell source with sufficient myogenic differentiation capacity that can be easily obtained in large quantities is of great importance in skeletal muscle regeneration therapies. Adipose-derived stem cells (ASCs) are readily available, can be isolated from fat tissue with high yield and possess myogenic differentiation capacity. Consequently, ASCs have high applicability in m…	FALSE	FALSE	FALSE
432	Erickson, S. K.,Shrewsbury, M. A.,Brooks, C.,Meyer, D. J.. Rat liver acyl-coenzyme A:cholesterol acyltransferase: its regulation in vivo and some of its properties in vitro. J Lipid Res. 1980. 21:930-41	Erickson, S. K.,Shrewsbury, M. A.,Brooks, C.,Meyer, D. J.	Rat liver acyl-coenzyme A:cholesterol acyltransferase: its regulation in vivo and some of its properties in vitro	1980	To gain insight into the role of the enzyme acyl-coenzyme A:cholesterol acyltransferase (ACAT) in cellular cholesterol homeostasis, its regulation in rat liver was investigated both in vivo and in vitro. In vitro assay conditions were optimized and some properties of the microsomal enzyme in vitro was also studied. Arrhenius plots of microsomal ACAT activity showed discontinuities at about 28-29 …	FALSE	FALSE	FALSE
433	Ershova, A.,Makeeva, I.,Malgina, E.,Sobolev, N.,Smolokurov, A.. Combining citizen and conventional science for microplastics monitoring in the White Sea basin (Russian Arctic). Mar Pollut Bull. 2021. 173:112955	Ershova, A.,Makeeva, I.,Malgina, E.,Sobolev, N.,Smolokurov, A.	Combining citizen and conventional science for microplastics monitoring in the White Sea basin (Russian Arctic)	2021	The study presents the results of the field expedition in the Russian Arctic held by a group of NGO members, scientists and volunteers in summer-autumn 2020 in the Arkhangelsk Region (Russia). The survey showed microplastics presence in 7 out of 13 remote and sparsely inhabited locations in lakes, rivers and coastal areas of the White Sea basin, with microplastic particle average concentration 1.…	FALSE	FALSE	FALSE
434	Eslami, M.,Vrana, N. E.,Zorlutuna, P.,Sant, S.,Jung, S.,Masoumi, N.,Khavari-Nejad, R. A.,Javadi, G.,Khademhosseini, A.. Fiber-reinforced hydrogel scaffolds for heart valve tissue engineering. J Biomater Appl. 2014. 29:399-410	Eslami, M.,Vrana, N. E.,Zorlutuna, P.,Sant, S.,Jung, S.,Masoumi, N.,Khavari-Nejad, R. A.,Javadi, G.,Khademhosseini, A.	Fiber-reinforced hydrogel scaffolds for heart valve tissue engineering	2014	Heart valve-related disorders are among the major causes of death worldwide. Although prosthetic valves are widely used to treat this pathology, current prosthetic grafts cannot grow with the patient while maintaining normal valve mechanical and hemodynamic properties. Tissue engineering may provide a possible solution to this issue through using biodegradable scaffolds and patients' own cells. D…	FALSE	FALSE	FALSE
435	Espinosa, C.,García Beltrán, J. M.,Esteban, M. A.,Cuesta, A.. In vitro effects of virgin microplastics on fish head-kidney leucocyte activities. Environ Pollut. 2018. 235:30-38	Espinosa, C.,García Beltrán, J. M.,Esteban, M. A.,Cuesta, A.	In vitro effects of virgin microplastics on fish head-kidney leucocyte activities	2018	Microplastics are well-documented pollutants in the marine environment that result from production or fragmentation of larger plastic items. The knowledge about the direct effects of microplastics on immunity, including fish, is still very limited. We investigated the in vitro effects of microplastics [polyvinylchloride (PVC) and polyethylene (PE)] on gilthead seabream (Sparus aurata) and Europea…	FALSE	FALSE	FALSE
436	Estupiñán, D.,Bannwarth, M. B.,Mylon, S. E.,Landfester, K.,Muñoz-Espí, R.,Crespy, D.. Multifunctional clickable and protein-repellent magnetic silica nanoparticles. Nanoscale. 2016. 8:3019-30	Estupiñán, D.,Bannwarth, M. B.,Mylon, S. E.,Landfester, K.,Muñoz-Espí, R.,Crespy, D.	Multifunctional clickable and protein-repellent magnetic silica nanoparticles	2016	Silica nanoparticles are versatile materials whose physicochemical surface properties can be precisely adjusted. Because it is possible to combine several functionalities in a single carrier, silica-based materials are excellent candidates for biomedical applications. However, the functionality of the nanoparticles can get lost upon exposure to biological media due to uncontrolled biomolecule ads…	FALSE	FALSE	FALSE
437	Evans, D. A.,Tariq, M.,Morgan, J. S.,Riley, P. J.,Sobki, S. H.. A novel computer-based method for the measurement of the lipid "load" in the coronary vessels of rabbits. J Pharmacol Toxicol Methods. 2007. 56:323-9	Evans, D. A.,Tariq, M.,Morgan, J. S.,Riley, P. J.,Sobki, S. H.	A novel computer-based method for the measurement of the lipid "load" in the coronary vessels of rabbits	2007	INTRODUCTION: This study reports the development of a new, accurate and reproducible method which combines histological and computer techniques for the determination of fatty load in cholesterol-fed rabbits. METHODS: New Zealand male rabbits were randomly divided into three groups. The animals in group 1 (control) received neither cholesterol nor drugs. Those in group 2 received a 2% cholesterol …	FALSE	FALSE	FALSE
438	Evariste, L.,Barret, M.,Mottier, A.,Mouchet, F.,Gauthier, L.,Pinelli, E.. Gut microbiota of aquatic organisms: A key endpoint for ecotoxicological studies. Environ Pollut. 2019. 248:989-999	Evariste, L.,Barret, M.,Mottier, A.,Mouchet, F.,Gauthier, L.,Pinelli, E.	Gut microbiota of aquatic organisms: A key endpoint for ecotoxicological studies	2019	Gut microbial communities constitute a compartment of crucial importance in regulation of homeostasis of multiple host physiological functions as well as in resistance towards environmental pollutants. Many chemical contaminants were shown to constitute a major threat for gut bacteria. Changes in gut microbiome could lead to alteration of host health. The access to high-throughput sequencing plat…	FALSE	FALSE	FALSE
439	Evensen, L.,Johansen, P. L.,Koster, G.,Zhu, K.,Herfindal, L.,Speth, M.,Fenaroli, F.,Hildahl, J.,Bagherifam, S.,Tulotta, C.,Prasmickaite, L.,Mælandsmo, G. M.,Snaar-Jagalska, E.,Griffiths, G.. Zebrafish as a model system for characterization of nanoparticles against cancer. Nanoscale. 2016. 8:862-77	Evensen, L.,Johansen, P. L.,Koster, G.,Zhu, K.,Herfindal, L.,Speth, M.,Fenaroli, F.,Hildahl, J.,Bagherifam, S.,Tulotta, C.,Prasmickaite, L.,Mælandsmo, G. M.,Snaar-Jagalska, E.,Griffiths, G.	Zebrafish as a model system for characterization of nanoparticles against cancer	2016	Therapeutic nanoparticles (NPs) have great potential to deliver drugs against human diseases. Encapsulation of drugs in NPs protects them from being metabolized, while they are delivered specifically to a target site, thereby reducing toxicity and other side-effects. However, non-specific tissue accumulation of NPs, for example in macrophages, especially in the spleen and liver is a general probl…	FALSE	FALSE	FALSE
440	Ewerth, S.. On the enterohepatic circulation of bile acids in man. Acta Chir Scand Suppl. 1982. 513:1-38	Ewerth, S.	On the enterohepatic circulation of bile acids in man	1982	1. Fasting concentrations of C, CD and D were determined in systemic and portal venous serum in gallstone patients and controls (patients with adenomyoma of the gallbladder) undergoing cholecystectomy. No differences were observed between the two groups either in systemic or portal serum concentrations of the bile acids or in their hepatic uptake. Ketonic bile acid concentrations amounted to 9% a…	FALSE	FALSE	FALSE
441	Eyles, J. E.,Spiers, I. D.,Williamson, E. D.,Alpar, H. O.. Tissue distribution of radioactivity following intranasal administration of radioactive microspheres. J Pharm Pharmacol. 2001. 53:601-7	Eyles, J. E.,Spiers, I. D.,Williamson, E. D.,Alpar, H. O.	Tissue distribution of radioactivity following intranasal administration of radioactive microspheres	2001	The aim of this study was to increase understanding of the kinetics of microparticle distribution and elimination following intranasal application. To do this we investigated the in-vivo distribution of radioactivity following intranasal instillation of scandium-46 labelled styrene-divinyl benzene 7-microm-diameter microspheres. Groups of BALB/c mice received 0.250 mg (47.5 kBq) particles suspend…	FALSE	FALSE	FALSE
442	Eyles, J. E.,Bramwell, V. W.,Williamson, E. D.,Alpar, H. O.. Microsphere translocation and immunopotentiation in systemic tissues following intranasal administration. Vaccine. 2001. 19:4732-42	Eyles, J. E.,Bramwell, V. W.,Williamson, E. D.,Alpar, H. O.	Microsphere translocation and immunopotentiation in systemic tissues following intranasal administration	2001	With a view to developing improved mucosal immunisation strategies, we have quantitatively investigated the uptake of fluorescent polystyrene carboxylate microspheres (1.1 microm diameter), using histology and fluorescence-activated cell sorting, following intranasal delivery to BALB/c mice. To qualify these biodistribution data, antigen specific memory and effector responses in the spleens of mi…	FALSE	FALSE	FALSE
443	Facca, S.,Ferrand, A.,Mendoza-Palomares, C.,Perrin-Schmitt, F.,Netter, P.,Mainard, D.,Liverneaux, P.,Benkirane-Jessel, N.. Bone formation induced by growth factors embedded into the nanostructured particles. J Biomed Nanotechnol. 2011. 7:482-5	Facca, S.,Ferrand, A.,Mendoza-Palomares, C.,Perrin-Schmitt, F.,Netter, P.,Mainard, D.,Liverneaux, P.,Benkirane-Jessel, N.	Bone formation induced by growth factors embedded into the nanostructured particles	2011	Tissue engineering has merged with stem cell biotechnology with development of new sources of transplantable biomaterials for the treatment of bone tissue diseases. Bone defects are expected to benefit from this new biotechnology because of the low self-regenerating capacity of bone matrix secreting cells. The differentiation of stem cells to bone cells using bi-functionalized multilayered partic…	FALSE	FALSE	FALSE
444	Fadare, O. O.,Wan, B.,Liu, K.,Yang, Y.,Zhao, L.,Guo, L. H.. Eco-Corona vs Protein Corona: Effects of Humic Substances on Corona Formation and Nanoplastic Particle Toxicity in Daphnia magna. Environ Sci Technol. 2020. 54:8001-8009	Fadare, O. O.,Wan, B.,Liu, K.,Yang, Y.,Zhao, L.,Guo, L. H.	Eco-Corona vs Protein Corona: Effects of Humic Substances on Corona Formation and Nanoplastic Particle Toxicity in Daphnia magna	2020	Despite many studies on the toxicity of nanoplastic particles (NPPs) to aquatic invertebrates, the effects of ecological constituents such as humic substances (HSs) are often neglected. In our study, Daphnia magna was used to evaluate the effects of three HSs, natural organic matter (NOM), fulvic acid (FA), and humic acid (HA), on NPP toxicity and corona formation. Acute toxicities of NPPs were r…	FALSE	FALSE	FALSE
445	Fadida, T.,Kroupitski, Y.,Peiper, U. M.,Bendikov, T.,Sela Saldinger, S.,Poverenov, E.. Air-ozonolysis to generate contact active antimicrobial surfaces: activation of polyethylene and polystyrene followed by covalent graft of quaternary ammonium salts. Colloids Surf B Biointerfaces. 2014. 122:294-300	Fadida, T.,Kroupitski, Y.,Peiper, U. M.,Bendikov, T.,Sela Saldinger, S.,Poverenov, E.	Air-ozonolysis to generate contact active antimicrobial surfaces: activation of polyethylene and polystyrene followed by covalent graft of quaternary ammonium salts	2014	Air-ozonolysis was revealed as an accessible and effective approach for surface activation and further functionalization of hydrocarbon polymers. Antimicrobial contact active polyethylene (PE) and polystyrene (PS) were designed by generation on their surfaces OH-functional groups and covalent graft of dimethyloctadecyl [3-(trimethoxysilyl) propyl] ammonium chloride (C18-TSA) quaternary ammonium s…	FALSE	FALSE	FALSE
446	Fail, P. A.,Hines, J. W.,Zacharewski, T.,Wu, Z. F.,Borodinsky, L.. Assessment of polystyrene extract for estrogenic activity in the rat uterotrophic model and an in vitro recombinant receptor reporter gene assay. Drug Chem Toxicol. 1998. 21 Suppl 1:101-21	Fail, P. A.,Hines, J. W.,Zacharewski, T.,Wu, Z. F.,Borodinsky, L.	Assessment of polystyrene extract for estrogenic activity in the rat uterotrophic model and an in vitro recombinant receptor reporter gene assay	1998	The purpose of the study was to determine whether polystyrene used in food-contact applications would elicit an estrogenic response when extracts simulating exaggerated conditions of use were subjected to in vivo and in vitro tests. A sample of polystyrene was subjected to extraction conditions that simulate, or exaggerate, the actual food-contact uses of polystyrene to maximize the amount of low…	FALSE	FALSE	FALSE
447	Fakhrullin, R. F.,Zamaleeva, A. I.,Morozov, M. V.,Tazetdinova, D. I.,Alimova, F. K.,Hilmutdinov, A. K.,Zhdanov, R. I.,Kahraman, M.,Culha, M.. Living fungi cells encapsulated in polyelectrolyte shells doped with metal nanoparticles. Langmuir. 2009. 25:4628-34	Fakhrullin, R. F.,Zamaleeva, A. I.,Morozov, M. V.,Tazetdinova, D. I.,Alimova, F. K.,Hilmutdinov, A. K.,Zhdanov, R. I.,Kahraman, M.,Culha, M.	Living fungi cells encapsulated in polyelectrolyte shells doped with metal nanoparticles	2009	We report the layer-by-layer coating of living fungi cells (Saccharomyces cerevisiae and Trichoderma asperellum) with polyelectrolytes poly(allylamine hydrochloride)/sodium poly(styrene sulfonate) and bovine serum albumin/DNA and citrate-stabilized gold and silver nanoparticles. It was found that the nanoparticles were effectively incorporated between oppositely charged polyelectrolyte layers, mo…	FALSE	FALSE	FALSE
448	Fang, J.,Greish, K.,Qin, H.,Liao, L.,Nakamura, H.,Takeya, M.,Maeda, H.. HSP32 (HO-1) inhibitor, copoly(styrene-maleic acid)-zinc protoporphyrin IX, a water-soluble micelle as anticancer agent: In vitro and in vivo anticancer effect. Eur J Pharm Biopharm. 2012. 81:540-7	Fang, J.,Greish, K.,Qin, H.,Liao, L.,Nakamura, H.,Takeya, M.,Maeda, H.	HSP32 (HO-1) inhibitor, copoly(styrene-maleic acid)-zinc protoporphyrin IX, a water-soluble micelle as anticancer agent: In vitro and in vivo anticancer effect	2012	We reported previously the antitumor effect of heme oxygenase-1 (HO-1) inhibition by zinc protoporphyrin IX (ZnPP). ZnPP per se is poorly water soluble and thus cannot be used as anticancer chemotherapeutic. Subsequently, we developed water-soluble micelles of ZnPP using styrene-maleic acid copolymer (SMA), which encapsulated ZnPP (SMA-ZnPP). In this report, the in vitro and in vivo therapeutic e…	FALSE	FALSE	FALSE
[truncated: 2,177 more rows]

## Sheet: ST4. Critical Appraisal
	Supplemental Table 4. RoB evaluation of studies included in the SR. Each row represents a citation and contains the consensus responses and justification for bias assessments and the overall ranking per citation.
[truncated: 26 more rows]

[truncated: 2 more sheets: ST5. Heatmap, ST6. SR Methods]
